# Supplementary material for: Structural flexibility of halogen bonds showed in a single-crystal-to-single-crystal [2+2] photodimerization
Source: IUCrJ. 2018 Jun 22;5(Pt 4):491–6. doi: 10.1107/S2052252518007583 (PMC6038960; doi:10.1107/S2052252518007583)
Supplement: Supplementary file 1 [file m-05-00491-sup1.cif]

data_publication_text
#==============================================================================

# PROCESSING SUMMARY (IUCr Office Use Only)

_journal_date_recd_electronic      2017-12-19
_journal_date_to_coeditor         ?
_journal_date_from_coeditor       ?
_journal_date_accepted     2018-05-21
_journal_date_printers_first      ?
_journal_date_printers_final      ?
_journal_date_proofs_out          ?
_journal_date_proofs_in           ?
_journal_coeditor_name            ?
_journal_coeditor_code      ED5014SUP1
_journal_coeditor_notes
; ?
;
_journal_paper_category      FA
_journal_techeditor_code      M180758
_iucr_compatibility_tag          ACTA95
_journal_techeditor_notes  
;
;
_journal_coden_ASTM               ?
_journal_name_full                ?
_journal_year                     ?
_journal_volume                   ?
_journal_issue                    ?
_journal_page_first               ?
_journal_page_last                ?
_journal_suppl_publ_number        ?
_journal_suppl_publ_pages         ?

#==============================================================================


_publ_requested_journal        '?'
_publ_contact_author_name   'MacGillivray, Leonard R.'
_publ_contact_author_address
;
Department of Chemistry
University of Iowa
305 Chemistry Building
Iowa City, IA 52242
USA
;
_publ_contact_author_email   len-macgillivray@uiowa.edu
_publ_contact_author_phone  1-319-335-3504
loop_
_publ_author_name
_publ_author_address
'Sinnwell, Michael A.'
;
Department of Chemistry
University of Iowa
305 Chemistry Building
Iowa City, IA 52242
USA
;
'Jared N. Blad'
;
Department of Chemistry
University of Iowa
305 Chemistry Building
Iowa City, IA 52242
USA
;
'Logan R. Thomas'
;
Department of Chemistry
University of Iowa
305 Chemistry Building
Iowa City, IA 52242
USA
;
'MacGillivray, Leonard R.'
;
Department of Chemistry
University of Iowa
305 Chemistry Building
Iowa City, IA 52242
USA
;
_audit_creation_method
;
Olex2 1.2
(compiled 2016.08.31 svn.r3340 for OlexSys, GUI svn.r5227)
;
_publ_section_references
;
Dolomanov, O.V., Bourhis, L.J., Gildea, R.J, Howard, J.A.K. & Puschmann, H.
 (2009), J. Appl. Cryst. 42, 339-341.
Thorn, A., Dittrich, B., Sheldrick, G. M., (2012) Acta Cryst. A68, 448-451.
Sheldrick, G.M. (2015). Acta Cryst. A71, 3-8.
Sheldrick, G.M. (2015). Acta Cryst. C71, 3-8.
;

data_mcg164
_database_code_depnum_ccdc_archive 'CCDC 1521899'

_chemical_name_common             '(I4F16cb)2(bpe)'
_chemical_name_systematic
'rctt-tetrakis-(4-iodo-2,3,5,6-tetrafluorophenyl)cyclobutane, trans-1,2-bis-(4-pyridyl)-ethene'
_chemical_formula_moiety          '1(C28 H4 F16 I4), 2(C12 H10 N2)'
_chemical_formula_sum             'C52 H24 F16 I4 N4'
_chemical_formula_weight          1516.35
_chemical_melting_point           ?
loop_
  _atom_type_symbol
  _atom_type_description
  _atom_type_scat_dispersion_real
  _atom_type_scat_dispersion_imag
  _atom_type_scat_source
 'C' 'C' 0.0033 0.0016 'International Tables Vol C Tables 4.2.6.8 and 6.1.1.4'
 'H' 'H' 0.0000 0.0000 'International Tables Vol C Tables 4.2.6.8 and 6.1.1.4'
 'F' 'F' 0.0171 0.0103 'International Tables Vol C Tables 4.2.6.8 and 6.1.1.4'
 'I' 'I' -0.4742 1.8119 'International Tables Vol C Tables 4.2.6.8 and 6.1.1.4'
 'N' 'N' 0.0061 0.0033 'International Tables Vol C Tables 4.2.6.8 and 6.1.1.4'

_shelx_space_group_comment
;
The symmetry employed for this shelxl refinement is uniquely defined
by the following loop, which should always be used as a source of
symmetry information in preference to the above space-group names.
They are only intended as comments.
;
_space_group_crystal_system       'monoclinic'
_space_group_IT_number            14
_space_group_name_H-M_alt         'P 1 21/c 1'
_space_group_name_Hall            '-P 2ybc'
loop_
  _space_group_symop_operation_xyz
 'x, y, z'
 '-x, y+1/2, -z+1/2'
 '-x, -y, -z'
 'x, -y-1/2, z-1/2'

_cell_length_a                    13.0184(13)
_cell_length_b                    9.7153(10)
_cell_length_c                    19.986(2)
_cell_angle_alpha                 90
_cell_angle_beta                  104.649(5)
_cell_angle_gamma                 90
_cell_volume                      2445.6(4)
_cell_formula_units_Z             2
_cell_measurement_reflns_used     9832
_cell_measurement_temperature     298(2)
_cell_measurement_theta_max       52.74
_cell_measurement_theta_min       4.617
_shelx_estimated_absorpt_T_max    0.901
_shelx_estimated_absorpt_T_min    0.417
_exptl_absorpt_coefficient_mu     2.653
_exptl_absorpt_correction_T_max   0.7454
_exptl_absorpt_correction_T_min   0.6012
_exptl_absorpt_correction_type    multi-scan
_exptl_absorpt_process_details
;
SADABS-2014/5 (Bruker,2014) was used for absorption correction.
wR2(int) was 0.0875 before and 0.0450 after correction.
The Ratio of minimum to maximum transmission is 0.8065.
The \l/2 correction factor is 0.00150.
;
_exptl_absorpt_special_details    ?
_exptl_crystal_colour             colourless
_exptl_crystal_colour_primary     colourless
_exptl_crystal_density_diffrn     2.059
_exptl_crystal_density_meas       ?
_exptl_crystal_density_method     ?
_exptl_crystal_description        plate
_exptl_crystal_F_000              1440
_exptl_crystal_size_max           0.4
_exptl_crystal_size_mid           0.19
_exptl_crystal_size_min           0.04
_exptl_transmission_factor_max    ?
_exptl_transmission_factor_min    ?
_diffrn_reflns_av_R_equivalents   0.0305
_diffrn_reflns_av_unetI/netI      0.0162
_diffrn_reflns_Laue_measured_fraction_full 0.999
_diffrn_reflns_Laue_measured_fraction_max 0.996
_diffrn_reflns_limit_h_max        16
_diffrn_reflns_limit_h_min        -16
_diffrn_reflns_limit_k_max        11
_diffrn_reflns_limit_k_min        -12
_diffrn_reflns_limit_l_max        23
_diffrn_reflns_limit_l_min        -25
_diffrn_reflns_number             52897
_diffrn_reflns_point_group_measured_fraction_full 0.999
_diffrn_reflns_point_group_measured_fraction_max 0.996
_diffrn_reflns_theta_full         26.000
_diffrn_reflns_theta_max          26.435
_diffrn_reflns_theta_min          2.963
_diffrn_ambient_temperature       298.15
_diffrn_detector_area_resol_mean  ?
_diffrn_measured_fraction_theta_full 0.999
_diffrn_measured_fraction_theta_max 0.996
_diffrn_measurement_device_type   'Bruker Nonius APEX II Kappa'
_diffrn_measurement_method        'CCD phi and omega scans'
_diffrn_radiation_type            MoK\a
_diffrn_radiation_wavelength      0.71073
_diffrn_source                    ?
_reflns_Friedel_coverage          0.000
_reflns_Friedel_fraction_full     .
_reflns_Friedel_fraction_max      .
_reflns_number_gt                 4016
_reflns_number_total              5012
_reflns_special_details
;
 Reflections were merged by SHELXL according to the crystal
 class for the calculation of statistics and refinement.
 
 _reflns_Friedel_fraction is defined as the number of unique
 Friedel pairs measured divided by the number that would be
 possible theoretically, ignoring centric projections and
 systematic absences.
;
_reflns_threshold_expression      'I > 2\s(I)'
_computing_cell_refinement        'apexII (Bruker AXS, 2010)'
_computing_data_collection        'apexII (Bruker AXS, 2010)'
_computing_data_reduction         'apexII (Bruker AXS, 2010)'
_computing_molecular_graphics     'Olex2 (Dolomanov et al., 2009)'
_computing_publication_material   'Olex2 (Dolomanov et al., 2009)'
_computing_structure_refinement   'ShelXL (Sheldrick, 2015)'
_computing_structure_solution     'ShelXT (Sheldrick, 2015)'
_refine_diff_density_max          0.454
_refine_diff_density_min          -0.407
_refine_diff_density_rms          0.063
_refine_ls_extinction_coef        .
_refine_ls_extinction_method      none
_refine_ls_goodness_of_fit_ref    1.085
_refine_ls_hydrogen_treatment     constr
_refine_ls_matrix_type            full
_refine_ls_number_parameters      639
_refine_ls_number_reflns          5012
_refine_ls_number_restraints      704
_refine_ls_R_factor_all           0.0310
_refine_ls_R_factor_gt            0.0198
_refine_ls_restrained_S_all       1.092
_refine_ls_shift/su_max           0.002
_refine_ls_shift/su_mean          0.000
_refine_ls_structure_factor_coef  Fsqd
_refine_ls_weighting_details
'w=1/[\s^2^(Fo^2^)+(0.0150P)^2^+2.1900P] where P=(Fo^2^+2Fc^2^)/3'
_refine_ls_weighting_scheme       calc
_refine_ls_wR_factor_gt           0.0408
_refine_ls_wR_factor_ref          0.0460
_refine_special_details           ?
_olex2_refinement_description
;
1. Fixed Uiso
 At 1.2 times of:
  All C(H) groups
2. Restrained planarity
 I1A, C1A, C2A, C3A, C4A, C5A, C6A, F1A, F2A, F3A, F4A
 with sigma of 0.1
 I1B, C1B, C2B, C3B, C4B, C5B, C6B, F1B, F2B, F3B, F4B
 with sigma of 0.1
 I2A, C9A, C10A, C11A, C12A, C13A, C14A, F5A, F6A, F7A, F8A
 with sigma of 0.1
 I2B, C9B, C10B, C11B, C12B, C13B, C14B, F8B
 with sigma of 0.1
 N2B, C25B, C26B, C22B, C23B, C24B
 with sigma of 0.1
3. Uiso/Uaniso restraints and constraints
Uanis(I1A) = Uanis(I1B)
Uanis(I2A) = Uanis(I2B)
Uanis(N1A) = Uanis(N1B)
Uanis(N2A) = Uanis(N2B)
Uanis(C1A) = Uanis(C1B)
Uanis(C22A) = Uanis(C22B)
Uanis(C25A) = Uanis(C25B)
Uanis(C26A) = Uanis(C26B)
4. Rigid body (RIGU) restrains
 I1A, I2A, F1A, F2A, F3A, F4A, F5A, F6A, F7A, F8A, C1A, C2A, C3A, C4A, C5A,
 C6A, C7A, C8A, C9A, C10A, C11A, C12A, C13A, C14A
 with sigma for 1-2 distances of 0.004 and sigma for 1-3 distances of 0.004
 I1B, I2B, F1B, F2B, F3B, F4B, F5B, F6B, F7B, F8B, C1B, C2B, C3B, C4B, C5B,
 C6B, C7B, C8B, C9B, C10B, C11B, C12B, C13B, C14B
 with sigma for 1-2 distances of 0.004 and sigma for 1-3 distances of 0.004
 N1A, N2A, C15A, C16A, C17A, C18A, C19A, C20A, C21A, C22A, C23A, C24A, C25A,
 C26A
 with sigma for 1-2 distances of 0.004 and sigma for 1-3 distances of 0.004
 N1B, N2B, C15B, C16B, C17B, C18B, C19B, C20B, C21B, C22B, C23B, C24B, C25B,
 C26B
 with sigma for 1-2 distances of 0.004 and sigma for 1-3 distances of 0.004
5. Same fragment restrains
{I1A, I2A, F1A, F2A, F3A, F4A, F5A, F6A, F7A, F8A, C1A, C2A, C3A, C4A, C5A,
C6A, C7A, C8A, C9A, C10A, C11A, C12A, C13A, C14A} sigma for 1-2: 0.02, 1-3: 0.04
as
{I1B, I2B, F1B, F2B, F3B, F4B, F5B, F6B, F7B, F8B, C1B, C2B, C3B, C4B, C5B,
C6B, C7B, C8B, C9B, C10B, C11B, C12B, C13B, C14B}
{N1A, N2A, C15A, C16A, C17A, C18A, C19A, C20A, C21A, C22A, C23A, C24A, C25A,
C26A} sigma for 1-2: 0.02, 1-3: 0.04
as
{N1B, N2B, C15B, C16B, C17B, C18B, C19B, C20B, C21B, C22B, C23B, C24B, C25B,
C26B}
6. Others
 Sof(I1B)=Sof(I2B)=Sof(F1B)=Sof(F2B)=Sof(F3B)=Sof(F4B)=Sof(F5B)=Sof(F6B)=
 Sof(F7B)=Sof(F8B)=Sof(C1B)=Sof(C2B)=Sof(C3B)=Sof(C4B)=Sof(C5B)=Sof(C6B)=
 Sof(C7B)=Sof(H7B)=Sof(C8B)=Sof(H8B)=Sof(C9B)=Sof(C10B)=Sof(C11B)=Sof(C12B)=
 Sof(C13B)=Sof(C14B)=1-FVAR(1)
 Sof(I1A)=Sof(I2A)=Sof(F1A)=Sof(F2A)=Sof(F3A)=Sof(F4A)=Sof(F5A)=Sof(F6A)=
 Sof(F7A)=Sof(F8A)=Sof(C1A)=Sof(C2A)=Sof(C3A)=Sof(C4A)=Sof(C5A)=Sof(C6A)=
 Sof(C7A)=Sof(H7A)=Sof(C8A)=Sof(H8A)=Sof(C9A)=Sof(C10A)=Sof(C11A)=Sof(C12A)=
 Sof(C13A)=Sof(C14A)=FVAR(1)
 Sof(N1B)=Sof(N2B)=Sof(C15B)=Sof(H15B)=Sof(C16B)=Sof(H16B)=Sof(C17B)=Sof(C18B)=
 Sof(H18B)=Sof(C19B)=Sof(H19B)=Sof(C20B)=Sof(H20B)=Sof(C21B)=Sof(H21B)=
 Sof(C22B)=Sof(C23B)=Sof(H23B)=Sof(C24B)=Sof(H24B)=Sof(C25B)=Sof(H25B)=
 Sof(C26B)=Sof(H26B)=1-FVAR(2)
 Sof(N1A)=Sof(N2A)=Sof(C15A)=Sof(H15A)=Sof(C16A)=Sof(H16A)=Sof(C17A)=Sof(C18A)=
 Sof(H18A)=Sof(C19A)=Sof(H19A)=Sof(C20A)=Sof(H20A)=Sof(C21A)=Sof(H21A)=
 Sof(C22A)=Sof(C23A)=Sof(H23A)=Sof(C24A)=Sof(H24A)=Sof(C25A)=Sof(H25A)=
 Sof(C26A)=Sof(H26A)=FVAR(2)
7.a Ternary CH refined with riding coordinates:
 C7A(H7A), C8A(H8A), C7B(H7B), C8B(H8B)
7.b Aromatic/amide H refined with riding coordinates:
 C15A(H15A), C16A(H16A), C18A(H18A), C19A(H19A), C20A(H20A), C21A(H21A),
 C23A(H23A), C24A(H24A), C25A(H25A), C26A(H26A), C15B(H15B), C16B(H16B),
 C18B(H18B), C19B(H19B), C20B(H20B), C21B(H21B), C23B(H23B), C24B(H24B),
 C25B(H25B), C26B(H26B)
;
_atom_sites_solution_hydrogens    geom
_atom_sites_solution_primary      direct
_atom_sites_solution_secondary    ?
loop_
  _atom_site_label
  _atom_site_type_symbol
  _atom_site_fract_x
  _atom_site_fract_y
  _atom_site_fract_z
  _atom_site_U_iso_or_equiv
  _atom_site_adp_type
  _atom_site_occupancy
  _atom_site_site_symmetry_order
  _atom_site_calc_flag
  _atom_site_refinement_flags_posn
  _atom_site_refinement_flags_adp
  _atom_site_refinement_flags_occupancy
  _atom_site_disorder_assembly
  _atom_site_disorder_group
 I1A I 0.2919(2) 0.6429(3) 0.35741(17) 0.0312(3) Uani 0.607(5) 1 d D U P A 1
 I2A I 0.7779(3) -0.3592(4) 0.8045(2) 0.0334(3) Uani 0.607(5) 1 d D U P A 1
 F1A F 0.5211(8) 0.4995(7) 0.3638(5) 0.0555(17) Uani 0.607(5) 1 d D U P A 1
 F2A F 0.6152(3) 0.2793(4) 0.4288(2) 0.0555(11) Uani 0.607(5) 1 d D U P A 1
 F3A F 0.3424(4) 0.2371(5) 0.5447(3) 0.0595(12) Uani 0.607(5) 1 d D U P A 1
 F4A F 0.2517(7) 0.4575(10) 0.4809(6) 0.0626(19) Uani 0.607(5) 1 d D U P A 1
 F5A F 0.7232(3) -0.0517(4) 0.57418(19) 0.0501(10) Uani 0.607(5) 1 d D U P A 1
 F6A F 0.8322(6) -0.2068(11) 0.6747(5) 0.0554(16) Uani 0.607(5) 1 d D U P A 1
 F7A F 0.5405(7) -0.2192(7) 0.7743(4) 0.0568(15) Uani 0.607(5) 1 d D U P A 1
 F8A F 0.4315(3) -0.0608(5) 0.6754(2) 0.0621(12) Uani 0.607(5) 1 d D U P A 1
 C1A C 0.3811(6) 0.4839(6) 0.4177(3) 0.0305(10) Uani 0.607(5) 1 d D U P A 1
 C2A C 0.4758(6) 0.4381(7) 0.4096(5) 0.0326(18) Uani 0.607(5) 1 d D U P A 1
 C3A C 0.5239(5) 0.3219(6) 0.4419(4) 0.0331(15) Uani 0.607(5) 1 d D U P A 1
 C4A C 0.4821(5) 0.2448(5) 0.4873(3) 0.0286(13) Uani 0.607(5) 1 d D U P A 1
 C5A C 0.3907(6) 0.2958(7) 0.4997(4) 0.0361(16) Uani 0.607(5) 1 d D U P A 1
 C6A C 0.3427(8) 0.4150(11) 0.4672(6) 0.039(2) Uani 0.607(5) 1 d D U P A 1
 C7A C 0.5335(4) 0.1052(4) 0.5069(2) 0.0345(12) Uani 0.607(5) 1 d D U P A 1
 H7A H 0.6107 0.1159 0.5226 0.041 Uiso 0.607(5) 1 calc R . P A 1
 C8A C 0.4949(4) 0.0049(4) 0.5547(2) 0.0347(12) Uani 0.607(5) 1 d D U P A 1
 H8A H 0.4302 0.0395 0.5654 0.042 Uiso 0.607(5) 1 calc R . P A 1
 C9A C 0.5739(5) -0.0465(5) 0.6206(3) 0.0279(12) Uani 0.607(5) 1 d D U P A 1
 C10A C 0.6746(6) -0.0888(6) 0.6241(3) 0.0350(15) Uani 0.607(5) 1 d D U P A 1
 C11A C 0.7341(6) -0.1690(9) 0.6779(4) 0.035(2) Uani 0.607(5) 1 d D U P A 1
 C12A C 0.6919(7) -0.2189(10) 0.7301(4) 0.033(2) Uani 0.607(5) 1 d D U P A 1
 C13A C 0.5904(6) -0.1750(8) 0.7274(4) 0.0355(18) Uani 0.607(5) 1 d D U P A 1
 C14A C 0.5327(5) -0.0918(6) 0.6751(3) 0.0367(15) Uani 0.607(5) 1 d D U P A 1
 I1B I 0.3107(3) 0.6472(5) 0.3555(3) 0.0312(3) Uani 0.393(5) 1 d D U P A 2
 I2B I 0.7664(5) -0.3457(7) 0.8050(4) 0.0334(3) Uani 0.393(5) 1 d D U P A 2
 F1B F 0.5133(12) 0.4602(11) 0.3717(7) 0.049(2) Uani 0.393(5) 1 d D U P A 2
 F2B F 0.5807(4) 0.2351(6) 0.4396(3) 0.0391(13) Uani 0.393(5) 1 d D U P A 2
 F3B F 0.2945(5) 0.2550(7) 0.5455(4) 0.0468(15) Uani 0.393(5) 1 d D U P A 2
 F4B F 0.2270(11) 0.4834(16) 0.4770(8) 0.050(2) Uani 0.393(5) 1 d D U P A 2
 F5B F 0.7765(4) -0.0620(7) 0.5782(3) 0.0480(15) Uani 0.393(5) 1 d D U P A 2
 F6B F 0.8606(9) -0.2221(18) 0.6847(8) 0.055(3) Uani 0.393(5) 1 d D U P A 2
 F7B F 0.5544(10) -0.1726(11) 0.7662(7) 0.059(2) Uani 0.393(5) 1 d D U P A 2
 F8B F 0.4671(5) -0.0155(7) 0.6593(3) 0.0557(17) Uani 0.393(5) 1 d D U P A 2
 C1B C 0.3651(9) 0.4773(10) 0.4200(5) 0.0305(10) Uani 0.393(5) 1 d D U P A 2
 C2B C 0.4570(9) 0.4118(10) 0.4139(6) 0.029(2) Uani 0.393(5) 1 d D U P A 2
 C3B C 0.4941(7) 0.2939(9) 0.4522(5) 0.0231(19) Uani 0.393(5) 1 d D U P A 2
 C4B C 0.4393(7) 0.2331(8) 0.4946(4) 0.0207(17) Uani 0.393(5) 1 d D U P A 2
 C5B C 0.3528(7) 0.3072(10) 0.5039(5) 0.025(2) Uani 0.393(5) 1 d D U P A 2
 C6B C 0.3156(12) 0.4240(14) 0.4673(8) 0.027(3) Uani 0.393(5) 1 d D U P A 2
 C7B C 0.4571(5) 0.0852(5) 0.5191(3) 0.0204(15) Uani 0.393(5) 1 d D U P A 2
 H7B H 0.4184 0.0658 0.5542 0.024 Uiso 0.393(5) 1 calc R . P A 2
 C8B C 0.5722(5) 0.0265(6) 0.5420(3) 0.0221(15) Uani 0.393(5) 1 d D U P A 2
 H8B H 0.6213 0.0940 0.5309 0.027 Uiso 0.393(5) 1 calc R . P A 2
 C9B C 0.6203(7) -0.0309(8) 0.6134(4) 0.0272(18) Uani 0.393(5) 1 d D U P A 2
 C10B C 0.7171(7) -0.0883(9) 0.6237(4) 0.029(2) Uani 0.393(5) 1 d D U P A 2
 C11B C 0.7626(11) -0.1727(14) 0.6787(6) 0.032(3) Uani 0.393(5) 1 d D U P A 2
 C12B C 0.7069(10) -0.2048(13) 0.7259(6) 0.026(3) Uani 0.393(5) 1 d D U P A 2
 C13B C 0.6083(9) -0.1469(12) 0.7186(6) 0.037(3) Uani 0.393(5) 1 d D U P A 2
 C14B C 0.5645(7) -0.0641(9) 0.6616(5) 0.0290(19) Uani 0.393(5) 1 d D U P A 2
 N1A N 0.8132(8) 0.3344(13) 0.2394(6) 0.052(2) Uani 0.769(7) 1 d D U P B 1
 N2A N 1.1305(5) 0.9429(10) 0.5981(5) 0.0437(12) Uani 0.769(7) 1 d D U P B 1
 C15A C 0.9114(8) 0.3747(14) 0.2407(5) 0.058(2) Uani 0.769(7) 1 d D U P B 1
 H15A H 0.9407 0.3445 0.2054 0.070 Uiso 0.769(7) 1 calc R . P B 1
 C16A C 0.9726(5) 0.4586(6) 0.2911(3) 0.0506(14) Uani 0.769(7) 1 d D U P B 1
 H16A H 1.0400 0.4858 0.2886 0.061 Uiso 0.769(7) 1 calc R . P B 1
 C17A C 0.9323(5) 0.5018(5) 0.3454(3) 0.0391(13) Uani 0.769(7) 1 d D U P B 1
 C18A C 0.8324(5) 0.4550(6) 0.3458(3) 0.0469(14) Uani 0.769(7) 1 d D U P B 1
 H18A H 0.8025 0.4803 0.3816 0.056 Uiso 0.769(7) 1 calc R . P B 1
 C19A C 0.7765(8) 0.3712(15) 0.2936(6) 0.058(2) Uani 0.769(7) 1 d D U P B 1
 H19A H 0.7104 0.3388 0.2961 0.070 Uiso 0.769(7) 1 calc R . P B 1
 C20A C 0.9949(3) 0.5949(4) 0.3980(2) 0.0426(12) Uani 0.769(7) 1 d D U P B 1
 H20A H 1.0635 0.6150 0.3951 0.051 Uiso 0.769(7) 1 calc R . P B 1
 C21A C 0.9632(4) 0.6525(4) 0.4487(2) 0.0420(11) Uani 0.769(7) 1 d D U P B 1
 H21A H 0.8958 0.6285 0.4526 0.050 Uiso 0.769(7) 1 calc R . P B 1
 C22A C 1.0230(4) 0.7513(6) 0.5001(3) 0.0360(12) Uani 0.769(7) 1 d D U P B 1
 C23A C 1.1225(5) 0.7988(8) 0.5002(4) 0.0531(18) Uani 0.769(7) 1 d D U P B 1
 H23A H 1.1558 0.7671 0.4671 0.064 Uiso 0.769(7) 1 calc R . P B 1
 C24A C 1.1731(6) 0.8935(9) 0.5491(4) 0.0509(18) Uani 0.769(7) 1 d D U P B 1
 H24A H 1.2402 0.9242 0.5477 0.061 Uiso 0.769(7) 1 calc R . P B 1
 C25A C 1.0349(5) 0.8954(9) 0.5981(4) 0.0559(13) Uani 0.769(7) 1 d D U P B 1
 H25A H 1.0037 0.9275 0.6321 0.067 Uiso 0.769(7) 1 calc R . P B 1
 C26A C 0.9789(5) 0.8019(8) 0.5510(3) 0.0539(13) Uani 0.769(7) 1 d D U P B 1
 H26A H 0.9118 0.7732 0.5534 0.065 Uiso 0.769(7) 1 calc R . P B 1
 N1B N 0.821(3) 0.317(5) 0.247(2) 0.052(2) Uani 0.231(7) 1 d D U P B 2
 N2B N 1.108(2) 0.949(4) 0.6002(17) 0.0437(12) Uani 0.231(7) 1 d D U P B 2
 C15B C 0.912(3) 0.387(5) 0.2552(18) 0.056(7) Uani 0.231(7) 1 d D U P B 2
 H15B H 0.9493 0.3799 0.2213 0.067 Uiso 0.231(7) 1 calc R . P B 2
 C16B C 0.9526(14) 0.468(2) 0.3126(10) 0.045(5) Uani 0.231(7) 1 d D U P B 2
 H16B H 1.0208 0.5041 0.3206 0.054 Uiso 0.231(7) 1 calc R . P B 2
 C17B C 0.8912(14) 0.4952(17) 0.3576(8) 0.032(4) Uani 0.231(7) 1 d D U P B 2
 C18B C 0.7920(14) 0.439(2) 0.3454(11) 0.045(4) Uani 0.231(7) 1 d D U P B 2
 H18B H 0.7486 0.4553 0.3750 0.054 Uiso 0.231(7) 1 calc R . P B 2
 C19B C 0.758(3) 0.356(5) 0.287(2) 0.055(6) Uani 0.231(7) 1 d D U P B 2
 H19B H 0.6878 0.3252 0.2759 0.066 Uiso 0.231(7) 1 calc R . P B 2
 C20B C 0.9305(10) 0.5860(13) 0.4177(6) 0.041(4) Uani 0.231(7) 1 d D U P B 2
 H20B H 0.8871 0.5934 0.4480 0.049 Uiso 0.231(7) 1 calc R . P B 2
 C21B C 1.0177(10) 0.6569(12) 0.4338(7) 0.035(3) Uani 0.231(7) 1 d D U P B 2
 H21B H 1.0634 0.6461 0.4052 0.042 Uiso 0.231(7) 1 calc R . P B 2
 C22B C 1.0528(16) 0.754(2) 0.4929(10) 0.0360(12) Uani 0.231(7) 1 d D U P B 2
 C23B C 1.1490(16) 0.817(3) 0.5087(14) 0.046(5) Uani 0.231(7) 1 d D U P B 2
 H23B H 1.1998 0.7947 0.4851 0.055 Uiso 0.231(7) 1 calc R . P B 2
 C24B C 1.171(2) 0.916(4) 0.5602(18) 0.067(9) Uani 0.231(7) 1 d D U P B 2
 H24B H 1.2347 0.9631 0.5670 0.081 Uiso 0.231(7) 1 calc R . P B 2
 C25B C 1.017(2) 0.883(3) 0.5859(13) 0.0559(13) Uani 0.231(7) 1 d D U P B 2
 H25B H 0.9687 0.9020 0.6122 0.067 Uiso 0.231(7) 1 calc R . P B 2
 C26B C 0.9890(18) 0.787(3) 0.5343(12) 0.0539(13) Uani 0.231(7) 1 d D U P B 2
 H26B H 0.9237 0.7430 0.5275 0.065 Uiso 0.231(7) 1 calc R . P B 2

loop_
  _atom_site_aniso_label
  _atom_site_aniso_U_11
  _atom_site_aniso_U_22
  _atom_site_aniso_U_33
  _atom_site_aniso_U_23
  _atom_site_aniso_U_13
  _atom_site_aniso_U_12
 I1A 0.0326(8) 0.0234(2) 0.03566(19) 0.00708(13) 0.0047(5) 0.0052(5)
 I2A 0.0369(8) 0.0318(7) 0.02747(10) 0.0084(4) 0.0007(4) 0.0087(4)
 F1A 0.058(3) 0.045(4) 0.072(3) 0.033(3) 0.031(2) 0.013(3)
 F2A 0.040(2) 0.050(2) 0.080(3) 0.0266(19) 0.0234(18) 0.0150(17)
 F3A 0.079(3) 0.047(2) 0.068(2) 0.0261(17) 0.047(3) 0.021(2)
 F4A 0.063(5) 0.053(4) 0.084(3) 0.029(3) 0.042(4) 0.029(3)
 F5A 0.045(2) 0.061(2) 0.0489(19) 0.0282(15) 0.020(2) 0.011(2)
 F6A 0.033(4) 0.077(4) 0.056(3) 0.031(2) 0.011(3) 0.008(3)
 F7A 0.062(3) 0.061(4) 0.056(3) 0.022(3) 0.0318(19) 0.019(3)
 F8A 0.051(2) 0.082(3) 0.061(2) 0.025(2) 0.0272(17) 0.037(2)
 C1A 0.036(2) 0.0203(13) 0.0324(14) 0.0060(11) 0.0041(14) 0.0025(13)
 C2A 0.035(3) 0.020(3) 0.041(4) 0.010(2) 0.007(2) -0.002(2)
 C3A 0.034(3) 0.027(3) 0.038(3) 0.009(2) 0.008(2) -0.001(2)
 C4A 0.034(3) 0.022(2) 0.029(3) 0.0042(19) 0.005(2) 0.001(2)
 C5A 0.049(4) 0.026(3) 0.037(3) 0.009(2) 0.018(3) 0.005(3)
 C6A 0.039(5) 0.033(3) 0.047(4) 0.006(3) 0.014(3) 0.010(3)
 C7A 0.037(3) 0.025(2) 0.036(2) 0.0062(18) -0.0015(19) -0.0002(18)
 C8A 0.036(3) 0.030(2) 0.035(2) 0.0061(19) 0.0025(19) 0.0054(19)
 C9A 0.033(3) 0.022(2) 0.028(3) 0.0069(19) 0.005(2) 0.005(2)
 C10A 0.041(3) 0.035(3) 0.031(3) 0.010(2) 0.014(2) 0.001(3)
 C11A 0.030(4) 0.038(4) 0.037(3) 0.006(2) 0.003(2) 0.004(3)
 C12A 0.044(4) 0.029(4) 0.026(3) 0.009(3) 0.006(3) 0.002(3)
 C13A 0.045(3) 0.037(4) 0.027(3) 0.008(3) 0.013(2) 0.007(3)
 C14A 0.045(3) 0.037(3) 0.030(3) 0.006(2) 0.013(2) 0.010(3)
 I1B 0.0326(8) 0.0234(2) 0.03566(19) 0.00708(13) 0.0047(5) 0.0052(5)
 I2B 0.0369(8) 0.0318(7) 0.02747(10) 0.0084(4) 0.0007(4) 0.0087(4)
 F1B 0.056(4) 0.038(5) 0.060(4) 0.027(4) 0.027(3) 0.008(4)
 F2B 0.032(3) 0.040(3) 0.052(3) 0.018(2) 0.022(2) 0.014(2)
 F3B 0.046(4) 0.052(3) 0.055(3) 0.025(2) 0.035(3) 0.020(3)
 F4B 0.046(5) 0.050(5) 0.061(4) 0.021(4) 0.028(3) 0.031(3)
 F5B 0.025(3) 0.066(3) 0.056(3) 0.032(2) 0.016(3) 0.010(3)
 F6B 0.028(5) 0.077(5) 0.058(5) 0.028(4) 0.005(4) 0.016(4)
 F7B 0.066(5) 0.065(6) 0.054(4) 0.022(4) 0.030(3) 0.024(4)
 F8B 0.049(3) 0.083(5) 0.042(3) 0.022(3) 0.025(2) 0.040(3)
 C1B 0.036(2) 0.0203(13) 0.0324(14) 0.0060(11) 0.0041(14) 0.0025(13)
 C2B 0.034(4) 0.020(4) 0.031(4) 0.007(3) 0.008(3) -0.008(3)
 C3B 0.023(4) 0.019(4) 0.031(4) 0.008(3) 0.014(3) 0.005(3)
 C4B 0.022(4) 0.021(3) 0.022(3) 0.006(2) 0.009(3) 0.004(3)
 C5B 0.026(4) 0.031(4) 0.022(3) 0.008(3) 0.014(3) 0.014(3)
 C6B 0.028(6) 0.023(4) 0.031(4) 0.006(3) 0.006(4) 0.009(4)
 C7B 0.021(3) 0.015(3) 0.024(3) 0.006(2) 0.004(2) 0.003(2)
 C8B 0.021(3) 0.017(3) 0.027(3) 0.007(2) 0.003(2) 0.002(2)
 C9B 0.027(4) 0.026(4) 0.030(3) 0.003(3) 0.010(3) 0.003(3)
 C10B 0.023(4) 0.026(4) 0.037(4) 0.010(3) 0.002(3) -0.004(3)
 C11B 0.029(6) 0.034(5) 0.032(4) 0.010(3) 0.003(3) -0.001(4)
 C12B 0.030(4) 0.018(5) 0.025(5) 0.005(3) -0.003(3) 0.002(3)
 C13B 0.046(5) 0.035(5) 0.029(4) 0.007(3) 0.010(3) 0.007(4)
 C14B 0.028(4) 0.028(4) 0.034(4) 0.011(3) 0.014(3) 0.014(3)
 N1A 0.065(2) 0.038(4) 0.043(3) -0.009(3) -0.006(2) -0.008(3)
 N2A 0.038(3) 0.0477(18) 0.0438(15) -0.0190(13) 0.008(2) -0.003(3)
 C15A 0.072(3) 0.052(5) 0.045(4) -0.021(3) 0.005(3) -0.010(3)
 C16A 0.055(3) 0.049(3) 0.046(3) -0.018(2) 0.010(2) -0.006(2)
 C17A 0.041(3) 0.034(2) 0.037(3) -0.0071(19) -0.001(2) 0.001(2)
 C18A 0.043(4) 0.050(3) 0.042(2) -0.014(2) 0.001(3) -0.007(3)
 C19A 0.060(4) 0.053(5) 0.053(4) -0.011(3) -0.001(3) -0.014(3)
 C20A 0.038(2) 0.044(2) 0.042(2) -0.0096(18) 0.0019(18) -0.0054(18)
 C21A 0.040(3) 0.044(2) 0.038(2) -0.0075(18) 0.0029(18) -0.007(2)
 C22A 0.034(3) 0.0355(15) 0.0334(19) -0.0060(14) -0.0011(19) 0.001(2)
 C23A 0.050(4) 0.063(4) 0.044(3) -0.032(3) 0.007(3) -0.013(3)
 C24A 0.046(3) 0.055(4) 0.055(4) -0.026(3) 0.018(3) -0.010(2)
 C25A 0.047(3) 0.069(3) 0.051(3) -0.032(2) 0.012(2) -0.016(2)
 C26A 0.048(2) 0.064(3) 0.050(3) -0.026(2) 0.0134(19) -0.0146(19)
 N1B 0.065(2) 0.038(4) 0.043(3) -0.009(3) -0.006(2) -0.008(3)
 N2B 0.038(3) 0.0477(18) 0.0438(15) -0.0190(13) 0.008(2) -0.003(3)
 C15B 0.071(8) 0.050(12) 0.045(11) -0.024(9) 0.009(7) -0.013(8)
 C16B 0.035(7) 0.052(9) 0.046(9) -0.029(7) 0.010(6) -0.017(6)
 C17B 0.027(8) 0.035(7) 0.031(6) -0.009(5) -0.001(5) 0.001(6)
 C18B 0.031(8) 0.050(9) 0.049(7) -0.012(6) -0.002(6) -0.010(6)
 C19B 0.063(8) 0.047(12) 0.046(8) -0.010(8) -0.005(7) -0.010(7)
 C20B 0.040(7) 0.044(6) 0.036(6) -0.011(5) 0.005(5) -0.008(5)
 C21B 0.035(6) 0.031(6) 0.036(6) -0.007(4) 0.002(5) 0.000(5)
 C22B 0.034(3) 0.0355(15) 0.0334(19) -0.0060(14) -0.0011(19) 0.001(2)
 C23B 0.030(6) 0.052(9) 0.052(9) -0.022(7) 0.006(6) -0.010(5)
 C24B 0.053(8) 0.083(15) 0.067(12) -0.052(12) 0.016(8) -0.027(9)
 C25B 0.047(3) 0.069(3) 0.051(3) -0.032(2) 0.012(2) -0.016(2)
 C26B 0.048(2) 0.064(3) 0.050(3) -0.026(2) 0.0134(19) -0.0146(19)

_geom_special_details
;
 All esds (except the esd in the dihedral angle between two l.s. planes)
 are estimated using the full covariance matrix.  The cell esds are taken
 into account individually in the estimation of esds in distances, angles
 and torsion angles; correlations between esds in cell parameters are only
 used when they are defined by crystal symmetry.  An approximate (isotropic)
 treatment of cell esds is used for estimating esds involving l.s. planes.
;
loop_
  _geom_bond_atom_site_label_1
  _geom_bond_atom_site_label_2
  _geom_bond_distance
  _geom_bond_site_symmetry_2
  _geom_bond_publ_flag
 I1A C1A 2.116(7) . ?
 I2A C12A 2.117(7) . ?
 F1A C2A 1.347(7) . ?
 F2A C3A 1.345(7) . ?
 F3A C5A 1.347(7) . ?
 F4A C6A 1.346(7) . ?
 F5A C10A 1.357(6) . ?
 F6A C11A 1.345(7) . ?
 F7A C13A 1.339(7) . ?
 F8A C14A 1.354(7) . ?
 C1A C2A 1.358(8) . ?
 C1A C6A 1.388(8) . ?
 C2A C3A 1.370(7) . ?
 C3A C4A 1.389(7) . ?
 C4A C5A 1.368(8) . ?
 C4A C7A 1.520(6) . ?
 C5A C6A 1.396(8) . ?
 C7A H7A 0.9800 . ?
 C7A C8A 1.602(6) 3_656 ?
 C7A C8A 1.536(6) . ?
 C8A C7A 1.602(6) 3_656 ?
 C8A H8A 0.9800 . ?
 C8A C9A 1.534(6) . ?
 C9A C10A 1.359(7) . ?
 C9A C14A 1.400(7) . ?
 C10A C11A 1.394(8) . ?
 C11A C12A 1.384(8) . ?
 C12A C13A 1.376(8) . ?
 C13A C14A 1.383(7) . ?
 I1B C1B 2.105(10) . ?
 I2B C12B 2.085(10) . ?
 F1B C2B 1.336(10) . ?
 F2B C3B 1.343(8) . ?
 F3B C5B 1.358(9) . ?
 F4B C6B 1.347(11) . ?
 F5B C10B 1.360(9) . ?
 F6B C11B 1.340(11) . ?
 F7B C13B 1.340(10) . ?
 F8B C14B 1.344(9) . ?
 C1B C2B 1.389(11) . ?
 C1B C6B 1.372(11) . ?
 C2B C3B 1.394(11) . ?
 C3B C4B 1.372(9) . ?
 C4B C5B 1.388(9) . ?
 C4B C7B 1.516(8) . ?
 C5B C6B 1.370(10) . ?
 C7B H7B 0.9800 . ?
 C7B C8B 1.607(8) 3_656 ?
 C7B C8B 1.560(7) . ?
 C8B C7B 1.606(8) 3_656 ?
 C8B H8B 0.9800 . ?
 C8B C9B 1.512(8) . ?
 C9B C10B 1.346(10) . ?
 C9B C14B 1.383(10) . ?
 C10B C11B 1.378(11) . ?
 C11B C12B 1.365(12) . ?
 C12B C13B 1.375(11) . ?
 C13B C14B 1.394(11) . ?
 N1A C15A 1.331(7) . ?
 N1A C19A 1.337(7) . ?
 N2A C24A 1.332(6) . ?
 N2A C25A 1.326(6) . ?
 C15A H15A 0.9300 . ?
 C15A C16A 1.381(7) . ?
 C16A H16A 0.9300 . ?
 C16A C17A 1.386(7) . ?
 C17A C18A 1.380(7) . ?
 C17A C20A 1.468(5) . ?
 C18A H18A 0.9300 . ?
 C18A C19A 1.377(6) . ?
 C19A H19A 0.9300 . ?
 C20A H20A 0.9300 . ?
 C20A C21A 1.311(6) . ?
 C21A H21A 0.9300 . ?
 C21A C22A 1.476(5) . ?
 C22A C23A 1.375(6) . ?
 C22A C26A 1.378(5) . ?
 C23A H23A 0.9300 . ?
 C23A C24A 1.383(7) . ?
 C24A H24A 0.9300 . ?
 C25A H25A 0.9300 . ?
 C25A C26A 1.377(6) . ?
 C26A H26A 0.9300 . ?
 N1B C15B 1.339(17) . ?
 N1B C19B 1.340(17) . ?
 N2B C24B 1.314(16) . ?
 N2B C25B 1.326(16) . ?
 C15B H15B 0.9300 . ?
 C15B C16B 1.383(16) . ?
 C16B H16B 0.9300 . ?
 C16B C17B 1.371(15) . ?
 C17B C18B 1.368(15) . ?
 C17B C20B 1.473(13) . ?
 C18B H18B 0.9300 . ?
 C18B C19B 1.391(16) . ?
 C19B H19B 0.9300 . ?
 C20B H20B 0.9300 . ?
 C20B C21B 1.297(15) . ?
 C21B H21B 0.9300 . ?
 C21B C22B 1.487(14) . ?
 C22B C23B 1.361(15) . ?
 C22B C26B 1.353(15) . ?
 C23B H23B 0.9300 . ?
 C23B C24B 1.382(16) . ?
 C24B H24B 0.9300 . ?
 C25B H25B 0.9300 . ?
 C25B C26B 1.367(16) . ?
 C26B H26B 0.9300 . ?

loop_
  _geom_angle_atom_site_label_1
  _geom_angle_atom_site_label_2
  _geom_angle_atom_site_label_3
  _geom_angle
  _geom_angle_site_symmetry_1
  _geom_angle_site_symmetry_3
  _geom_angle_publ_flag
 C2A C1A I1A 123.7(5) . . ?
 C2A C1A C6A 115.3(6) . . ?
 C6A C1A I1A 120.9(5) . . ?
 F1A C2A C1A 120.2(7) . . ?
 F1A C2A C3A 117.2(6) . . ?
 C1A C2A C3A 122.3(7) . . ?
 F2A C3A C2A 118.9(6) . . ?
 F2A C3A C4A 118.2(5) . . ?
 C2A C3A C4A 122.9(6) . . ?
 C3A C4A C7A 115.4(5) . . ?
 C5A C4A C3A 115.2(5) . . ?
 C5A C4A C7A 128.5(6) . . ?
 F3A C5A C4A 122.9(6) . . ?
 F3A C5A C6A 115.6(6) . . ?
 C4A C5A C6A 121.5(6) . . ?
 F4A C6A C1A 119.4(7) . . ?
 F4A C6A C5A 118.3(7) . . ?
 C1A C6A C5A 122.2(7) . . ?
 C4A C7A H7A 109.7 . . ?
 C4A C7A C8A 122.3(5) . . ?
 C4A C7A C8A 113.3(4) . 3_656 ?
 C8A C7A H7A 109.7 . . ?
 C8A C7A H7A 109.7 3_656 . ?
 C8A C7A C8A 90.4(3) . 3_656 ?
 C7A C8A C7A 89.6(3) . 3_656 ?
 C7A C8A H8A 110.6 . . ?
 C7A C8A H8A 110.6 3_656 . ?
 C9A C8A C7A 119.2(4) . . ?
 C9A C8A C7A 114.7(3) . 3_656 ?
 C9A C8A H8A 110.6 . . ?
 C10A C9A C8A 124.7(5) . . ?
 C10A C9A C14A 114.8(4) . . ?
 C14A C9A C8A 117.7(5) . . ?
 F5A C10A C9A 120.4(6) . . ?
 F5A C10A C11A 116.4(6) . . ?
 C9A C10A C11A 123.3(5) . . ?
 F6A C11A C10A 117.8(7) . . ?
 F6A C11A C12A 120.1(7) . . ?
 C12A C11A C10A 121.9(6) . . ?
 C11A C12A I2A 121.0(6) . . ?
 C13A C12A I2A 124.0(5) . . ?
 C13A C12A C11A 115.0(6) . . ?
 F7A C13A C12A 120.3(6) . . ?
 F7A C13A C14A 116.7(6) . . ?
 C12A C13A C14A 122.9(7) . . ?
 F8A C14A C9A 119.9(5) . . ?
 F8A C14A C13A 118.0(6) . . ?
 C13A C14A C9A 122.0(6) . . ?
 C2B C1B I1B 118.0(8) . . ?
 C6B C1B I1B 125.1(8) . . ?
 C6B C1B C2B 116.9(9) . . ?
 F1B C2B C1B 121.2(10) . . ?
 F1B C2B C3B 117.8(9) . . ?
 C1B C2B C3B 121.0(9) . . ?
 F2B C3B C2B 115.9(8) . . ?
 F2B C3B C4B 121.6(7) . . ?
 C4B C3B C2B 122.1(8) . . ?
 C3B C4B C5B 115.1(6) . . ?
 C3B C4B C7B 123.1(7) . . ?
 C5B C4B C7B 120.8(7) . . ?
 F3B C5B C4B 119.1(7) . . ?
 F3B C5B C6B 117.3(8) . . ?
 C6B C5B C4B 123.2(8) . . ?
 F4B C6B C1B 120.3(10) . . ?
 F4B C6B C5B 118.6(9) . . ?
 C5B C6B C1B 121.1(10) . . ?
 C4B C7B H7B 110.4 . . ?
 C4B C7B C8B 114.0(5) . 3_656 ?
 C4B C7B C8B 119.9(6) . . ?
 C8B C7B H7B 110.4 . . ?
 C8B C7B H7B 110.4 3_656 . ?
 C8B C7B C8B 90.1(4) . 3_656 ?
 C7B C8B C7B 89.9(4) . 3_656 ?
 C7B C8B H8B 108.8 . . ?
 C7B C8B H8B 108.8 3_656 . ?
 C9B C8B C7B 115.5(5) . 3_656 ?
 C9B C8B C7B 123.4(6) . . ?
 C9B C8B H8B 108.8 . . ?
 C10B C9B C8B 116.5(7) . . ?
 C10B C9B C14B 115.7(7) . . ?
 C14B C9B C8B 125.3(8) . . ?
 F5B C10B C11B 116.3(8) . . ?
 C9B C10B F5B 119.2(7) . . ?
 C9B C10B C11B 124.4(9) . . ?
 F6B C11B C10B 119.4(10) . . ?
 F6B C11B C12B 121.1(11) . . ?
 C12B C11B C10B 119.5(11) . . ?
 C11B C12B I2B 120.9(8) . . ?
 C11B C12B C13B 118.5(10) . . ?
 C13B C12B I2B 120.5(8) . . ?
 F7B C13B C12B 119.3(9) . . ?
 F7B C13B C14B 120.6(9) . . ?
 C12B C13B C14B 120.1(9) . . ?
 F8B C14B C9B 123.5(8) . . ?
 F8B C14B C13B 114.7(9) . . ?
 C9B C14B C13B 121.7(8) . . ?
 C15A N1A C19A 116.3(6) . . ?
 C25A N2A C24A 116.1(6) . . ?
 N1A C15A H15A 117.9 . . ?
 N1A C15A C16A 124.2(6) . . ?
 C16A C15A H15A 117.9 . . ?
 C15A C16A H16A 120.4 . . ?
 C15A C16A C17A 119.2(5) . . ?
 C17A C16A H16A 120.4 . . ?
 C16A C17A C20A 119.7(5) . . ?
 C18A C17A C16A 116.7(4) . . ?
 C18A C17A C20A 123.6(5) . . ?
 C17A C18A H18A 119.7 . . ?
 C19A C18A C17A 120.5(5) . . ?
 C19A C18A H18A 119.7 . . ?
 N1A C19A C18A 122.9(6) . . ?
 N1A C19A H19A 118.5 . . ?
 C18A C19A H19A 118.5 . . ?
 C17A C20A H20A 116.9 . . ?
 C21A C20A C17A 126.1(5) . . ?
 C21A C20A H20A 116.9 . . ?
 C20A C21A H21A 116.5 . . ?
 C20A C21A C22A 127.0(5) . . ?
 C22A C21A H21A 116.5 . . ?
 C23A C22A C21A 123.3(4) . . ?
 C23A C22A C26A 116.6(4) . . ?
 C26A C22A C21A 120.1(4) . . ?
 C22A C23A H23A 119.8 . . ?
 C22A C23A C24A 120.3(5) . . ?
 C24A C23A H23A 119.8 . . ?
 N2A C24A C23A 123.2(6) . . ?
 N2A C24A H24A 118.4 . . ?
 C23A C24A H24A 118.4 . . ?
 N2A C25A H25A 117.8 . . ?
 N2A C25A C26A 124.3(6) . . ?
 C26A C25A H25A 117.8 . . ?
 C22A C26A H26A 120.3 . . ?
 C25A C26A C22A 119.5(5) . . ?
 C25A C26A H26A 120.3 . . ?
 C15B N1B C19B 117(2) . . ?
 C24B N2B C25B 114.2(19) . . ?
 N1B C15B H15B 119.0 . . ?
 N1B C15B C16B 121.9(19) . . ?
 C16B C15B H15B 119.0 . . ?
 C15B C16B H16B 120.3 . . ?
 C17B C16B C15B 119.4(15) . . ?
 C17B C16B H16B 120.3 . . ?
 C16B C17B C20B 120.7(14) . . ?
 C18B C17B C16B 119.1(12) . . ?
 C18B C17B C20B 120.2(15) . . ?
 C17B C18B H18B 120.9 . . ?
 C17B C18B C19B 118.1(16) . . ?
 C19B C18B H18B 120.9 . . ?
 N1B C19B C18B 123(2) . . ?
 N1B C19B H19B 118.4 . . ?
 C18B C19B H19B 118.4 . . ?
 C17B C20B H20B 115.8 . . ?
 C21B C20B C17B 128.4(14) . . ?
 C21B C20B H20B 115.8 . . ?
 C20B C21B H21B 116.3 . . ?
 C20B C21B C22B 127.3(15) . . ?
 C22B C21B H21B 116.3 . . ?
 C23B C22B C21B 123.5(16) . . ?
 C26B C22B C21B 121.6(16) . . ?
 C26B C22B C23B 114.8(15) . . ?
 C22B C23B H23B 120.3 . . ?
 C22B C23B C24B 119.4(18) . . ?
 C24B C23B H23B 120.3 . . ?
 N2B C24B C23B 126(2) . . ?
 N2B C24B H24B 117.2 . . ?
 C23B C24B H24B 117.2 . . ?
 N2B C25B H25B 118.5 . . ?
 N2B C25B C26B 123(2) . . ?
 C26B C25B H25B 118.5 . . ?
 C22B C26B C25B 122.6(17) . . ?
 C22B C26B H26B 118.7 . . ?
 C25B C26B H26B 118.7 . . ?

loop_
  _geom_torsion_atom_site_label_1
  _geom_torsion_atom_site_label_2
  _geom_torsion_atom_site_label_3
  _geom_torsion_atom_site_label_4
  _geom_torsion
  _geom_torsion_site_symmetry_1
  _geom_torsion_site_symmetry_2
  _geom_torsion_site_symmetry_3
  _geom_torsion_site_symmetry_4
  _geom_torsion_publ_flag
 I1A C1A C2A F1A 3.9(8) . . . . ?
 I1A C1A C2A C3A -169.9(6) . . . . ?
 I1A C1A C6A F4A -5.5(13) . . . . ?
 I1A C1A C6A C5A 169.4(8) . . . . ?
 I2A C12A C13A F7A 1.2(13) . . . . ?
 I2A C12A C13A C14A -174.7(6) . . . . ?
 F1A C2A C3A F2A 3.0(10) . . . . ?
 F1A C2A C3A C4A -176.4(7) . . . . ?
 F2A C3A C4A C5A 178.3(6) . . . . ?
 F2A C3A C4A C7A -11.1(8) . . . . ?
 F3A C5A C6A F4A -2.6(14) . . . . ?
 F3A C5A C6A C1A -177.5(9) . . . . ?
 F5A C10A C11A F6A -2.3(10) . . . . ?
 F5A C10A C11A C12A -176.8(8) . . . . ?
 F6A C11A C12A I2A -1.6(13) . . . . ?
 F6A C11A C12A C13A -179.0(9) . . . . ?
 F7A C13A C14A F8A 0.5(10) . . . . ?
 F7A C13A C14A C9A -175.8(6) . . . . ?
 C1A C2A C3A F2A 176.9(5) . . . . ?
 C1A C2A C3A C4A -2.5(10) . . . . ?
 C2A C1A C6A F4A 177.0(8) . . . . ?
 C2A C1A C6A C5A -8.1(13) . . . . ?
 C2A C3A C4A C5A -2.3(10) . . . . ?
 C2A C3A C4A C7A 168.3(6) . . . . ?
 C3A C4A C5A F3A -177.0(6) . . . . ?
 C3A C4A C5A C6A 1.7(11) . . . . ?
 C3A C4A C7A C8A -71.7(6) . . . 3_656 ?
 C3A C4A C7A C8A -178.1(5) . . . . ?
 C4A C5A C6A F4A 178.6(9) . . . . ?
 C4A C5A C6A C1A 3.7(15) . . . . ?
 C4A C7A C8A C7A 118.2(5) . . . 3_656 ?
 C4A C7A C8A C9A -123.5(5) . . . . ?
 C5A C4A C7A C8A -9.0(8) . . . . ?
 C5A C4A C7A C8A 97.4(7) . . . 3_656 ?
 C6A C1A C2A F1A -178.8(9) . . . . ?
 C6A C1A C2A C3A 7.4(9) . . . . ?
 C7A C4A C5A F3A 13.8(11) . . . . ?
 C7A C4A C5A C6A -167.5(8) . . . . ?
 C7A C8A C9A C10A 60.5(6) 3_656 . . . ?
 C7A C8A C9A C10A -43.8(5) . . . . ?
 C7A C8A C9A C14A -99.6(5) 3_656 . . . ?
 C7A C8A C9A C14A 156.1(4) . . . . ?
 C8A C7A C8A C7A -0.001(0) 3_656 . . 3_656 ?
 C8A C7A C8A C9A 118.3(5) 3_656 . . . ?
 C8A C9A C10A F5A 19.3(5) . . . . ?
 C8A C9A C10A C11A -161.7(6) . . . . ?
 C8A C9A C14A F8A -15.2(7) . . . . ?
 C8A C9A C14A C13A 161.1(6) . . . . ?
 C9A C10A C11A F6A 178.6(6) . . . . ?
 C9A C10A C11A C12A 4.1(11) . . . . ?
 C10A C9A C14A F8A -177.2(4) . . . . ?
 C10A C9A C14A C13A -1.0(8) . . . . ?
 C10A C11A C12A I2A 172.8(6) . . . . ?
 C10A C11A C12A C13A -4.6(13) . . . . ?
 C11A C12A C13A F7A 178.4(8) . . . . ?
 C11A C12A C13A C14A 2.5(13) . . . . ?
 C12A C13A C14A F8A 176.5(8) . . . . ?
 C12A C13A C14A C9A 0.2(12) . . . . ?
 C14A C9A C10A F5A 179.9(5) . . . . ?
 C14A C9A C10A C11A -1.1(6) . . . . ?
 I1B C1B C2B F1B 4.3(10) . . . . ?
 I1B C1B C2B C3B -176.2(8) . . . . ?
 I1B C1B C6B F4B -2.3(19) . . . . ?
 I1B C1B C6B C5B 175.5(10) . . . . ?
 I2B C12B C13B F7B 5.7(17) . . . . ?
 I2B C12B C13B C14B -173.4(9) . . . . ?
 F1B C2B C3B F2B -3.8(14) . . . . ?
 F1B C2B C3B C4B -177.1(10) . . . . ?
 F2B C3B C4B C5B 178.7(9) . . . . ?
 F2B C3B C4B C7B -12.4(13) . . . . ?
 F3B C5B C6B F4B 3(2) . . . . ?
 F3B C5B C6B C1B -174.8(11) . . . . ?
 F5B C10B C11B F6B 0.6(16) . . . . ?
 F5B C10B C11B C12B -179.2(11) . . . . ?
 F6B C11B C12B I2B -5.3(19) . . . . ?
 F6B C11B C12B C13B 177.6(14) . . . . ?
 F7B C13B C14B F8B -0.3(15) . . . . ?
 F7B C13B C14B C9B 177.0(10) . . . . ?
 C1B C2B C3B F2B 176.8(7) . . . . ?
 C1B C2B C3B C4B 3.5(13) . . . . ?
 C2B C1B C6B F4B 178.9(12) . . . . ?
 C2B C1B C6B C5B -3.3(17) . . . . ?
 C2B C3B C4B C5B -8.4(14) . . . . ?
 C2B C3B C4B C7B 160.5(8) . . . . ?
 C3B C4B C5B F3B -179.6(9) . . . . ?
 C3B C4B C5B C6B 7.8(16) . . . . ?
 C3B C4B C7B C8B 41.5(10) . . . . ?
 C3B C4B C7B C8B -63.5(10) . . . 3_656 ?
 C4B C5B C6B F4B 175.7(12) . . . . ?
 C4B C5B C6B C1B -2(2) . . . . ?
 C4B C7B C8B C7B -118.1(7) . . . 3_656 ?
 C4B C7B C8B C9B 121.0(7) . . . . ?
 C5B C4B C7B C8B -150.2(8) . . . . ?
 C5B C4B C7B C8B 104.8(9) . . . 3_656 ?
 C6B C1B C2B F1B -176.8(12) . . . . ?
 C6B C1B C2B C3B 2.6(12) . . . . ?
 C7B C4B C5B F3B 11.3(14) . . . . ?
 C7B C4B C5B C6B -161.3(11) . . . . ?
 C7B C8B C9B C10B 66.5(7) 3_656 . . . ?
 C7B C8B C9B C10B 174.6(5) . . . . ?
 C7B C8B C9B C14B -94.5(8) 3_656 . . . ?
 C7B C8B C9B C14B 13.6(10) . . . . ?
 C8B C7B C8B C7B -0.002(2) 3_656 . . 3_656 ?
 C8B C7B C8B C9B -120.9(6) 3_656 . . . ?
 C8B C9B C10B F5B 16.4(7) . . . . ?
 C8B C9B C10B C11B -164.3(9) . . . . ?
 C8B C9B C14B F8B -19.2(12) . . . . ?
 C8B C9B C14B C13B 163.8(9) . . . . ?
 C9B C10B C11B F6B -178.7(11) . . . . ?
 C9B C10B C11B C12B 1.5(15) . . . . ?
 C10B C9B C14B F8B 179.7(7) . . . . ?
 C10B C9B C14B C13B 2.6(11) . . . . ?
 C10B C11B C12B I2B 174.5(8) . . . . ?
 C10B C11B C12B C13B -2.6(19) . . . . ?
 C11B C12B C13B F7B -177.1(13) . . . . ?
 C11B C12B C13B C14B 3.8(19) . . . . ?
 C12B C13B C14B F8B 178.8(11) . . . . ?
 C12B C13B C14B C9B -3.9(17) . . . . ?
 C14B C9B C10B F5B 179.3(8) . . . . ?
 C14B C9B C10B C11B -1.5(9) . . . . ?
 N1A C15A C16A C17A 2.0(19) . . . . ?
 N2A C25A C26A C22A 0.5(9) . . . . ?
 C15A N1A C19A C18A 5(2) . . . . ?
 C15A C16A C17A C18A 1.0(10) . . . . ?
 C15A C16A C17A C20A -177.9(8) . . . . ?
 C16A C17A C18A C19A -0.9(11) . . . . ?
 C16A C17A C20A C21A 174.1(5) . . . . ?
 C17A C18A C19A N1A -2(2) . . . . ?
 C17A C20A C21A C22A -177.0(5) . . . . ?
 C18A C17A C20A C21A -4.7(7) . . . . ?
 C19A N1A C15A C16A -5(2) . . . . ?
 C20A C17A C18A C19A 177.9(9) . . . . ?
 C20A C21A C22A C23A 1.4(9) . . . . ?
 C20A C21A C22A C26A -179.4(6) . . . . ?
 C21A C22A C23A C24A 178.7(7) . . . . ?
 C21A C22A C26A C25A -179.1(6) . . . . ?
 C22A C23A C24A N2A 0.3(13) . . . . ?
 C23A C22A C26A C25A 0.1(10) . . . . ?
 C24A N2A C25A C26A -0.7(9) . . . . ?
 C25A N2A C24A C23A 0.3(12) . . . . ?
 C26A C22A C23A C24A -0.5(11) . . . . ?
 N1B C15B C16B C17B -10(7) . . . . ?
 N2B C25B C26B C22B -1(2) . . . . ?
 C15B N1B C19B C18B -15(9) . . . . ?
 C15B C16B C17B C18B 1(4) . . . . ?
 C15B C16B C17B C20B -178(3) . . . . ?
 C16B C17B C18B C19B 0(4) . . . . ?
 C16B C17B C20B C21B 5(3) . . . . ?
 C17B C18B C19B N1B 7(7) . . . . ?
 C17B C20B C21B C22B 176.5(18) . . . . ?
 C18B C17B C20B C21B -173.7(18) . . . . ?
 C19B N1B C15B C16B 16(9) . . . . ?
 C20B C17B C18B C19B 179(3) . . . . ?
 C20B C21B C22B C23B 176(2) . . . . ?
 C20B C21B C22B C26B -6(3) . . . . ?
 C21B C22B C23B C24B 173(3) . . . . ?
 C21B C22B C26B C25B -175(2) . . . . ?
 C22B C23B C24B N2B 5(5) . . . . ?
 C23B C22B C26B C25B 3(3) . . . . ?
 C24B N2B C25B C26B 0(2) . . . . ?
 C25B N2B C24B C23B -3(5) . . . . ?
 C26B C22B C23B C24B -5(4) . . . . ?

_shelx_res_file
;
    mcg164.res created by SHELXL-2014/7

TITL mcg164_a.res in P2(1)/c
REM SHELXT solution in P2(1)/c
REM R1 0.165, Rweak 0.004, Alpha 0.129, Orientation as input
REM Formula found by SHELXT: C28 N2A F3A I0aa
CELL 0.71073 13.0184 9.7153 19.986 90 104.649 90
ZERR 2 0.0013 0.001 0.002 0 0.005 0
LATT 1
SYMM -X,0.5+Y,0.5-Z
SFAC C H F I N
UNIT 104 48 32 8 8
EQIV $1 1-X,0.5+Y,0.5-Z
EQIV $2 2-X,-1.5+Y,1.5-Z
EQIV $3 1-X,-Y,1-Z
FLAT I1A C1A > C6A F1A > F4A
FLAT I1B C1B > C6B F1B > F4B
FLAT I2A C9A > C14A F5A > F8A
FLAT I2B C9B > C14B F8B > F8B
FLAT N2B C25B C26B C22B C23B C24B
RIGU I1A > C14A
RIGU I1B > C14B
RIGU N1A > C26A
RIGU N1B > C26B
EADP I1A I1B
EADP I2A I2B
EADP N1A N1B
EADP N2A N2B
EADP C1A C1B
EADP C22A C22B
EADP C25A C25B
EADP C26A C26B

L.S. 10 0 0
PLAN  -20
SIZE 0.04 0.19 0.4
TEMP 25
RTAB XB1 I1A N1A_$1
RTAB XB2 I1A N1B_$1
RTAB XB3 I1B N1A_$1
RTAB XB4 I1B N1B_$1
RTAB XB5 I2A N2A_$2
RTAB XB6 I2A N2B_$2
RTAB XB7 I2B N2A_$2
RTAB XB8 I2B N2B_$2
RTAB II1 I1A I2A_$3
RTAB II2 I1A I2B_$3
RTAB II3 I1B I1A_$3
RTAB II4 I1B I2B_$3
RTAB Ang1 C1A I1A N1A_$1
RTAB Ang2 C1A I1A N1B_$1
RTAB Ang3 C1B I1B N1A_$1
RTAB Ang4 C1B I1B N1B_$1
RTAB Ang5 C12A I2A N2A_$2
RTAB Ang6 C12A I2A N2B_$2
RTAB Ang7 C12B I2B N2A_$2
RTAB Ang8 C12B I2B N2B_$2
BOND $H
LIST 6
MORE -1
CONF
WGHT    0.015000    2.190000
FVAR       0.18521   0.60673   0.76870
PART
fmap 2 53
acta 52
OMIT -1 0 2
OMIT 1 0 0
OMIT 0 0 2
OMIT 0 1 1
REM <olex2.extras>
REM <HklSrc "%./mcg164.hkl">
REM </olex2.extras>

PART 1
I1A   4    0.291942    0.642908    0.357410    21.00000    0.03258    0.02336 =
         0.03566    0.00708    0.00465    0.00521
I2A   4    0.777869   -0.359216    0.804480    21.00000    0.03690    0.03177 =
         0.02747    0.00838    0.00075    0.00866
F1A   3    0.521083    0.499459    0.363836    21.00000    0.05783    0.04459 =
         0.07221    0.03314    0.03140    0.01291
F2A   3    0.615220    0.279321    0.428777    21.00000    0.04040    0.05035 =
         0.08007    0.02663    0.02341    0.01496
F3A   3    0.342392    0.237115    0.544676    21.00000    0.07850    0.04697 =
         0.06823    0.02614    0.04671    0.02073
F4A   3    0.251698    0.457538    0.480903    21.00000    0.06280    0.05310 =
         0.08433    0.02890    0.04153    0.02948
F5A   3    0.723161   -0.051686    0.574176    21.00000    0.04472    0.06110 =
         0.04895    0.02816    0.02017    0.01056
F6A   3    0.832203   -0.206828    0.674748    21.00000    0.03336    0.07670 =
         0.05592    0.03088    0.01093    0.00844
F7A   3    0.540477   -0.219174    0.774257    21.00000    0.06195    0.06128 =
         0.05638    0.02201    0.03184    0.01875
F8A   3    0.431463   -0.060821    0.675440    21.00000    0.05057    0.08153 =
         0.06130    0.02542    0.02723    0.03651
C1A   1    0.381075    0.483918    0.417743    21.00000    0.03640    0.02030 =
         0.03244    0.00597    0.00406    0.00252
C2A   1    0.475756    0.438055    0.409621    21.00000    0.03500    0.02032 =
         0.04138    0.00990    0.00741   -0.00235
C3A   1    0.523920    0.321889    0.441867    21.00000    0.03435    0.02674 =
         0.03774    0.00868    0.00841   -0.00100
C4A   1    0.482062    0.244827    0.487252    21.00000    0.03360    0.02183 =
         0.02864    0.00422    0.00471    0.00079
C5A   1    0.390739    0.295819    0.499741    21.00000    0.04851    0.02637 =
         0.03720    0.00898    0.01768    0.00484
C6A   1    0.342675    0.414989    0.467204    21.00000    0.03872    0.03275 =
         0.04703    0.00573    0.01352    0.01023
C7A   1    0.533518    0.105172    0.506874    21.00000    0.03655    0.02522 =
         0.03610    0.00618   -0.00145   -0.00020
AFIX  13
H7A   2    0.610732    0.115899    0.522649    21.00000   -1.20000
AFIX   0
C8A   1    0.494945    0.004867    0.554744    21.00000    0.03566    0.02998 =
         0.03514    0.00614    0.00255    0.00542
AFIX  13
H8A   2    0.430176    0.039542    0.565386    21.00000   -1.20000
AFIX   0
C9A   1    0.573870   -0.046515    0.620625    21.00000    0.03310    0.02152 =
         0.02758    0.00694    0.00509    0.00467
C10A  1    0.674618   -0.088771    0.624059    21.00000    0.04135    0.03500 =
         0.03123    0.01029    0.01423    0.00080
C11A  1    0.734144   -0.168998    0.677880    21.00000    0.02960    0.03756 =
         0.03658    0.00610    0.00332    0.00404
C12A  1    0.691868   -0.218897    0.730071    21.00000    0.04350    0.02857 =
         0.02647    0.00921    0.00639    0.00191
C13A  1    0.590413   -0.175010    0.727372    21.00000    0.04458    0.03719 =
         0.02677    0.00836    0.01269    0.00688
C14A  1    0.532730   -0.091838    0.675062    21.00000    0.04488    0.03679 =
         0.03027    0.00559    0.01289    0.00981

SAME 0.02 0.04 I1A > C14A
PART 0
PART 2
I1B   4    0.310709    0.647203    0.355455   -21.00000    0.03258    0.02336 =
         0.03566    0.00708    0.00465    0.00521
I2B   4    0.766404   -0.345677    0.804953   -21.00000    0.03690    0.03177 =
         0.02747    0.00838    0.00075    0.00866
F1B   3    0.513344    0.460193    0.371672   -21.00000    0.05626    0.03777 =
         0.06039    0.02678    0.02663    0.00808
F2B   3    0.580689    0.235124    0.439613   -21.00000    0.03201    0.04006 =
         0.05175    0.01837    0.02243    0.01417
F3B   3    0.294504    0.255020    0.545455   -21.00000    0.04605    0.05154 =
         0.05494    0.02487    0.03513    0.02020
F4B   3    0.227002    0.483423    0.476961   -21.00000    0.04554    0.05045 =
         0.06144    0.02115    0.02812    0.03143
F5B   3    0.776518   -0.061959    0.578158   -21.00000    0.02483    0.06582 =
         0.05629    0.03219    0.01567    0.01046
F6B   3    0.860599   -0.222108    0.684661   -21.00000    0.02807    0.07672 =
         0.05817    0.02778    0.00505    0.01596
F7B   3    0.554449   -0.172552    0.766225   -21.00000    0.06621    0.06466 =
         0.05436    0.02204    0.02963    0.02372
F8B   3    0.467059   -0.015465    0.659346   -21.00000    0.04936    0.08319 =
         0.04204    0.02187    0.02548    0.03978
C1B   1    0.365061    0.477310    0.420048   -21.00000    0.03640    0.02030 =
         0.03244    0.00597    0.00406    0.00252
C2B   1    0.457036    0.411807    0.413901   -21.00000    0.03442    0.01987 =
         0.03127    0.00721    0.00791   -0.00761
C3B   1    0.494095    0.293908    0.452167   -21.00000    0.02333    0.01918 =
         0.03063    0.00775    0.01393    0.00540
C4B   1    0.439292    0.233063    0.494597   -21.00000    0.02176    0.02075 =
         0.02180    0.00566    0.00942    0.00397
C5B   1    0.352846    0.307241    0.503875   -21.00000    0.02629    0.03122 =
         0.02164    0.00762    0.01395    0.01407
C6B   1    0.315636    0.423991    0.467297   -21.00000    0.02789    0.02252 =
         0.03138    0.00599    0.00637    0.00866
C7B   1    0.457089    0.085196    0.519093   -21.00000    0.02114    0.01470 =
         0.02427    0.00605    0.00393    0.00264
AFIX  13
H7B   2    0.418379    0.065821    0.554196   -21.00000   -1.20000
AFIX   0
C8B   1    0.572177    0.026511    0.542048   -21.00000    0.02102    0.01668 =
         0.02678    0.00671    0.00252    0.00153
AFIX  13
H8B   2    0.621315    0.093996    0.530926   -21.00000   -1.20000
AFIX   0
C9B   1    0.620277   -0.030868    0.613407   -21.00000    0.02669    0.02623 =
         0.03006    0.00273    0.00967    0.00296
C10B  1    0.717126   -0.088271    0.623742   -21.00000    0.02261    0.02580 =
         0.03693    0.00984    0.00171   -0.00381
C11B  1    0.762571   -0.172654    0.678674   -21.00000    0.02897    0.03376 =
         0.03185    0.00981    0.00265   -0.00074
C12B  1    0.706890   -0.204830    0.725950   -21.00000    0.03019    0.01792 =
         0.02476    0.00475   -0.00348    0.00211
C13B  1    0.608251   -0.146908    0.718608   -21.00000    0.04620    0.03508 =
         0.02859    0.00667    0.00995    0.00736
C14B  1    0.564498   -0.064058    0.661592   -21.00000    0.02762    0.02824 =
         0.03433    0.01133    0.01377    0.01358

PART 0
PART 1
N1A   5    0.813193    0.334427    0.239427    31.00000    0.06491    0.03778 =
         0.04279   -0.00873   -0.00617   -0.00819
N2A   5    1.130490    0.942863    0.598142    31.00000    0.03827    0.04767 =
         0.04375   -0.01905    0.00776   -0.00348
C15A  1    0.911397    0.374735    0.240706    31.00000    0.07184    0.05202 =
         0.04539   -0.02070    0.00458   -0.01009
AFIX  43
H15A  2    0.940668    0.344463    0.205422    31.00000   -1.20000
AFIX   0
C16A  1    0.972589    0.458642    0.291089    31.00000    0.05465    0.04949 =
         0.04616   -0.01753    0.00976   -0.00555
AFIX  43
H16A  2    1.040006    0.485812    0.288567    31.00000   -1.20000
AFIX   0
C17A  1    0.932276    0.501836    0.345442    31.00000    0.04090    0.03375 =
         0.03711   -0.00710   -0.00051    0.00141
C18A  1    0.832361    0.455046    0.345823    31.00000    0.04295    0.05023 =
         0.04214   -0.01415    0.00055   -0.00746
AFIX  43
H18A  2    0.802464    0.480289    0.381637    31.00000   -1.20000
AFIX   0
C19A  1    0.776535    0.371241    0.293581    31.00000    0.05978    0.05252 =
         0.05346   -0.01061   -0.00141   -0.01363
AFIX  43
H19A  2    0.710396    0.338814    0.296083    31.00000   -1.20000
AFIX   0
C20A  1    0.994898    0.594936    0.398027    31.00000    0.03799    0.04374 =
         0.04177   -0.00961    0.00189   -0.00538
AFIX  43
H20A  2    1.063503    0.614979    0.395148    31.00000   -1.20000
AFIX   0
C21A  1    0.963221    0.652507    0.448679    31.00000    0.03986    0.04404 =
         0.03836   -0.00749    0.00291   -0.00749
AFIX  43
H21A  2    0.895842    0.628528    0.452624    31.00000   -1.20000
AFIX   0
C22A  1    1.022994    0.751293    0.500119    31.00000    0.03406    0.03545 =
         0.03344   -0.00598   -0.00109    0.00111
C23A  1    1.122467    0.798801    0.500163    31.00000    0.05034    0.06252 =
         0.04400   -0.03221    0.00740   -0.01314
AFIX  43
H23A  2    1.155847    0.767112    0.467120    31.00000   -1.20000
AFIX   0
C24A  1    1.173126    0.893482    0.549105    31.00000    0.04552    0.05503 =
         0.05519   -0.02599    0.01829   -0.00996
AFIX  43
H24A  2    1.240222    0.924174    0.547719    31.00000   -1.20000
AFIX   0
C25A  1    1.034922    0.895440    0.598092    31.00000    0.04711    0.06937 =
         0.05119   -0.03228    0.01234   -0.01599
AFIX  43
H25A  2    1.003684    0.927453    0.632133    31.00000   -1.20000
AFIX   0
C26A  1    0.978890    0.801930    0.550967    31.00000    0.04773    0.06410 =
         0.05046   -0.02630    0.01336   -0.01464
AFIX  43
H26A  2    0.911810    0.773178    0.553439    31.00000   -1.20000
AFIX   0

SAME 0.02 0.04 N1A > C26A
PART 0
PART 2
N1B   5    0.820919    0.317202    0.247070   -31.00000    0.06491    0.03778 =
         0.04279   -0.00873   -0.00617   -0.00819
N2B   5    1.108464    0.949418    0.600176   -31.00000    0.03827    0.04767 =
         0.04375   -0.01905    0.00776   -0.00348
C15B  1    0.912123    0.386648    0.255201   -31.00000    0.07055    0.05040 =
         0.04466   -0.02380    0.00911   -0.01323
AFIX  43
H15B  2    0.949336    0.379936    0.221273   -31.00000   -1.20000
AFIX   0
C16B  1    0.952576    0.468065    0.312599   -31.00000    0.03525    0.05242 =
         0.04628   -0.02920    0.01049   -0.01732
AFIX  43
H16B  2    1.020795    0.504074    0.320586   -31.00000   -1.20000
AFIX   0
C17B  1    0.891239    0.495235    0.357623   -31.00000    0.02700    0.03548 =
         0.03070   -0.00904   -0.00060    0.00073
C18B  1    0.791997    0.438656    0.345380   -31.00000    0.03084    0.04983 =
         0.04854   -0.01180   -0.00177   -0.00961
AFIX  43
H18B  2    0.748641    0.455257    0.375029   -31.00000   -1.20000
AFIX   0
C19B  1    0.757783    0.355588    0.287322   -31.00000    0.06328    0.04681 =
         0.04574   -0.01009   -0.00450   -0.00987
AFIX  43
H19B  2    0.687756    0.325235    0.275888   -31.00000   -1.20000
AFIX   0
C20B  1    0.930488    0.585965    0.417693   -31.00000    0.03960    0.04417 =
         0.03565   -0.01143    0.00463   -0.00836
AFIX  43
H20B  2    0.887094    0.593379    0.448020   -31.00000   -1.20000
AFIX   0
C21B  1    1.017704    0.656879    0.433806   -31.00000    0.03485    0.03070 =
         0.03629   -0.00678    0.00200    0.00011
AFIX  43
H21B  2    1.063444    0.646058    0.405192   -31.00000   -1.20000
AFIX   0
C22B  1    1.052797    0.753545    0.492884   -31.00000    0.03406    0.03545 =
         0.03344   -0.00598   -0.00109    0.00111
C23B  1    1.149027    0.817350    0.508711   -31.00000    0.03007    0.05243 =
         0.05188   -0.02225    0.00611   -0.00986
AFIX  43
H23B  2    1.199784    0.794670    0.485126   -31.00000   -1.20000
AFIX   0
C24B  1    1.170639    0.916154    0.560150   -31.00000    0.05346    0.08267 =
         0.06653   -0.05221    0.01629   -0.02700
AFIX  43
H24B  2    1.234706    0.963136    0.567022   -31.00000   -1.20000
AFIX   0
C25B  1    1.016616    0.882717    0.585887   -31.00000    0.04711    0.06937 =
         0.05119   -0.03228    0.01234   -0.01599
AFIX  43
H25B  2    0.968746    0.901997    0.612168   -31.00000   -1.20000
AFIX   0
C26B  1    0.988979    0.786933    0.534335   -31.00000    0.04773    0.06410 =
         0.05046   -0.02630    0.01336   -0.01464
AFIX  43
H26B  2    0.923683    0.742972    0.527493   -31.00000   -1.20000
AFIX   0
HKLF 4

REM  mcg164_a.res in P2(1)/c
REM R1 =  0.0198 for    4016 Fo > 4sig(Fo)  and  0.0310 for all    5012 data
REM    639 parameters refined using    704 restraints

END

WGHT      0.0148      2.1896

REM Highest difference peak  0.454,  deepest hole -0.407,  1-sigma level  0.063
Q1    1   0.3851  0.4974  0.4390  11.00000  0.05    0.45
Q2    1   0.7819 -0.3241  0.8424  11.00000  0.05    0.39
Q3    1   0.5472 -0.0972  0.6203  11.00000  0.05    0.32
Q4    1   0.8079 -0.3234  0.7753  11.00000  0.05    0.29
Q5    1   0.6939 -0.0589  0.6401  11.00000  0.05    0.29
Q6    1   0.6987 -0.3593  0.8392  11.00000  0.05    0.27
Q7    1   0.3674  0.6489  0.3423  11.00000  0.05    0.26
Q8    1   0.2913  0.6046  0.3993  11.00000  0.05    0.26
Q9    1   0.3279  0.4253  0.4232  11.00000  0.05    0.25
Q10   1   1.0187  0.7523  0.5420  11.00000  0.05    0.25
Q11   1   0.2145  0.5943  0.3448  11.00000  0.05    0.24
Q12   1   0.2760  0.5963  0.3015  11.00000  0.05    0.24
Q13   1   1.1554  0.8423  0.5803  11.00000  0.05    0.24
Q14   1   0.7183 -0.3004  0.8035  11.00000  0.05    0.23
Q15   1   0.5983 -0.0718  0.6076  11.00000  0.05    0.23
Q16   1   0.7478 -0.3537  0.8623  11.00000  0.05    0.23
Q17   1   0.3760  0.3540  0.5228  11.00000  0.05    0.22
Q18   1   0.4461  0.2657  0.4595  11.00000  0.05    0.21
Q19   1   0.7802 -0.4287  0.7595  11.00000  0.05    0.21
Q20   1   1.0004  0.8085  0.5145  11.00000  0.05    0.21
;
_shelx_res_checksum               48380
_shelx_hkl_file
;
   1   0   0   -1.90    0.10
   1   0   0   -2.10    0.10
   1   0   0   -1.90    0.20
   1   0   0   -2.10    0.10
   1   0   0   -2.10    0.10
  -1   0   0   -2.20    0.10
  -1   0   0   -2.10    0.10
   1   0   0   -2.10    0.10
  -1   0   0   -1.90    0.10
  -1   0   0   -2.10    0.10
  -1   0   0   -2.10    0.20
  -1   0   0   -2.10    0.10
   2   0   0 1442.96   34.00
   2   0   0 1228.08   33.90
   2   0   0 1390.36   33.90
   2   0   0 1459.55   33.80
   2   0   0 1391.46   34.40
  -2   0   0 1257.27   34.20
  -2   0   0 1468.95   34.00
  -3   0   0    5.60    1.20
  -3   0   0    4.80    0.80
   3   0   0    4.90    0.70
   3   0   0    4.50    1.00
   3   0   0    4.40    0.80
  -3   0   0    5.10    0.70
  -3   0   0    6.30    1.00
  -3   0   0    6.20    0.90
   3   0   0    5.00    0.80
   3   0   0    4.60    0.80
  -3   0   0    4.70    0.80
  -4   0   0 2664.63   64.19
  -4   0   0 2397.76   64.69
   4   0   0 2614.04   63.69
   4   0   0 2665.63   65.09
   4   0   0 2612.24   64.09
  -4   0   0 2619.54   64.09
  -4   0   0 2641.64   63.69
  -4   0   0 2584.84   64.09
   4   0   0 2589.44   64.09
   4   0   0 2648.03   64.19
   5   0   0   23.40    1.90
  -5   0   0   26.70    2.80
  -5   0   0   26.00    2.00
  -5   0   0   29.20    2.20
  -5   0   0   27.30    2.10
  -5   0   0   26.80    1.80
  -5   0   0   28.40    2.20
   5   0   0   31.40    2.30
   5   0   0   29.50    3.10
   5   0   0   30.10    2.20
   5   0   0   30.80    2.20
   5   0   0   29.30    1.90
  -6   0   0    9.80    1.70
   6   0   0    8.80    2.00
  -6   0   0    8.50    1.60
  -6   0   0   10.30    2.10
  -6   0   0   10.10    1.70
  -6   0   0    5.90    1.50
   6   0   0    6.80    1.30
   6   0   0   10.10    1.70
  -6   0   0    8.70    1.40
   6   0   0    9.20    1.60
   6   0   0    9.40    1.70
   6   0   0   11.40    1.70
  -7   0   0   16.60    2.30
   7   0   0   16.30    2.10
   7   0   0   16.90    2.20
  -7   0   0   16.50    2.20
  -7   0   0   14.60    2.20
   7   0   0   17.10    2.50
   7   0   0   16.50    2.20
   7   0   0   15.00    1.80
  -7   0   0   16.30    2.30
  -7   0   0   14.90    2.60
   7   0   0   14.20    2.60
  -7   0   0   15.80    1.90
   8   0   0   25.60    2.60
   8   0   0   24.50    3.00
  -8   0   0   30.10    3.80
  -8   0   0   27.80    3.10
  -8   0   0   25.60    2.90
  -8   0   0   29.60    2.30
   8   0   0   27.20    3.00
  -8   0   0   29.70    3.20
  -9   0   0   91.59    5.20
   9   0   0   87.79    5.00
  -9   0   0   74.99    4.80
   9   0   0   88.39    5.00
  -9   0   0   80.79    5.70
  -9   0   0   81.19    4.30
  -9   0   0   89.29    5.10
   9   0   0   86.19    4.50
  10   0   0  101.49    5.30
 -10   0   0   99.89    5.80
 -10   0   0  104.59    5.90
 -10   0   0  104.09    6.20
 -10   0   0  119.59    7.10
  10   0   0  103.89    5.80
 -10   0   0  111.69    6.20
  10   0   0  106.89    5.90
 -11   0   0  204.08    9.20
  11   0   0  198.98    9.30
  11   0   0  210.38    9.10
 -11   0   0  204.58   10.10
 -11   0   0  202.68    9.30
 -11   0   0  214.98    9.60
 -12   0   0  110.29    7.10
 -12   0   0  115.69    7.80
 -12   0   0  116.49    7.10
 -12   0   0  129.49    7.80
  12   0   0  124.49    7.00
 -13   0   0  224.18   10.80
 -13   0   0  229.18   10.90
 -13   0   0  224.98   11.20
 -13   0   0  238.48   12.00
  13   0   0  228.08   10.50
 -14   0   0   21.30    4.80
 -14   0   0   32.70    4.90
 -14   0   0   25.50    4.90
 -14   0   0   31.00    5.00
 -15   0   0  127.69    9.00
 -15   0   0  104.79    8.00
 -15   0   0  101.79    8.60
 -15   0   0  100.89    7.90
   0  -1   0   -0.40    0.10
   0  -1   0   -0.30    0.20
   0  -1   0   -0.10    0.20
   0  -1   0   -0.10    0.20
   0  -1   0   -0.10    0.20
   0  -1   0   -0.40    0.10
   0   1   0   -0.20    0.20
   0   1   0   -0.10    0.20
   0   1   0   -0.20    0.10
   0   1   0   -0.50    0.20
   0   1   0    0.10    0.30
   0   1   0   -0.30    0.20
   2  -1   0    1.20    0.50
  -2  -1   0    0.80    0.50
  -2  -1   0    1.80    0.50
  -2  -1   0    1.40    0.60
   2  -1   0    0.70    0.50
   2  -1   0    1.10    0.60
   2  -1   0    0.90    0.40
   2  -1   0    1.70    0.60
  -2  -1   0    4.20    0.70
  -2  -1   0    4.70    0.70
   2  -1   0    1.90    0.60
   2  -1   0    0.90    0.50
   2   1   0    1.50    0.50
  -2   1   0    1.00    0.60
  -2   1   0    1.10    0.50
   2   1   0    0.80    0.50
  -2   1   0    2.50    0.60
   2   1   0    1.10    0.50
  -2   1   0    1.10    0.40
  -2   1   0    1.40    0.60
  -2   1   0    0.80    0.60
  -2   1   0    1.50    0.60
   3  -1   0  134.79    4.60
   3  -1   0  138.89    4.70
  -3  -1   0  130.59    3.90
  -3  -1   0  130.79    4.60
   3  -1   0  140.69    4.80
  -3  -1   0  144.39    4.60
   3  -1   0  141.39    4.70
  -3  -1   0  141.19    4.50
  -3  -1   0  136.59    4.60
   3  -1   0  139.09    4.60
  -3  -1   0  148.79    5.20
   3  -1   0  136.99    4.60
  -3   1   0  137.99    4.70
   3   1   0  131.19    4.60
  -3   1   0  129.99    4.60
  -3   1   0  139.69    4.30
  -3   1   0  141.69    4.60
  -3   1   0  133.89    4.50
   3   1   0  136.19    5.00
  -3   1   0  146.79    4.90
   3   1   0  139.09    4.60
   3   1   0  144.19    4.50
   3   1   0  136.69    4.50
  -3   1   0  132.19    4.60
  -4  -1   0  923.01   24.30
   4  -1   0  945.91   24.40
   4  -1   0  938.51   24.20
  -4  -1   0  936.41   24.30
   4  -1   0  908.51   24.20
  -4  -1   0  929.21   24.10
  -4  -1   0 1001.90   25.50
   4  -1   0  967.60   24.40
   4  -1   0  969.50   24.70
  -4  -1   0  925.41   23.40
  -4  -1   0  960.10   24.30
   4  -1   0  925.11   24.30
   4   1   0  875.21   24.90
   4   1   0  952.10   24.30
  -4   1   0  929.21   24.30
  -4   1   0  949.60   24.10
   4   1   0  957.40   24.20
   4   1   0  925.01   24.10
  -4   1   0  915.81   24.20
   4   1   0  931.11   24.40
  -4   1   0  932.01   24.30
  -4   1   0  977.80   24.90
  -4   1   0  900.51   23.80
  -4   1   0  935.51   24.40
  -5  -1   0  360.56   10.60
   5  -1   0  351.16   10.50
   5  -1   0  344.07   10.30
  -5  -1   0  358.96   10.50
  -5  -1   0  350.76   10.50
  -5  -1   0  358.36   11.70
   5  -1   0  354.36   10.60
   5  -1   0  359.36   11.10
   5  -1   0  346.87   10.50
  -5  -1   0  360.56   10.40
  -5  -1   0  349.96    9.50
   5  -1   0  347.87   10.60
   5   1   0  333.87   11.20
  -5   1   0  338.47   10.10
  -5   1   0  351.66   11.10
   5   1   0  360.56   10.70
  -5   1   0  338.07   10.50
  -5   1   0  345.17   10.20
  -5   1   0  338.87   10.50
   5   1   0  364.86   10.40
  -5   1   0  335.17   10.50
   5   1   0  361.36   10.50
   5   1   0  330.77   10.20
  -5   1   0  346.67   10.50
  -6  -1   0  517.15   16.10
  -6  -1   0  503.75   14.80
  -6  -1   0  529.05   14.80
  -6  -1   0  515.85   14.90
   6  -1   0  500.05   14.90
   6  -1   0  507.15   14.90
   6  -1   0  550.94   15.90
   6  -1   0  520.05   14.90
  -6  -1   0  537.45   15.10
   6  -1   0  515.65   14.90
  -6  -1   0  512.15   13.80
   6  -1   0  525.65   14.70
  -6   1   0  508.55   15.00
   6   1   0  529.65   15.00
   6   1   0  522.15   14.80
   6   1   0  497.15   15.80
  -6   1   0  520.75   14.90
  -6   1   0  503.75   15.60
  -6   1   0  515.75   15.00
  -6   1   0  501.45   14.50
   6   1   0  517.15   15.10
  -6   1   0  494.45   14.40
  -6   1   0  508.45   14.90
   7  -1   0  163.58    6.60
  -7  -1   0  157.98    6.50
  -7  -1   0  158.28    6.50
   7  -1   0  155.98    6.40
  -7  -1   0  166.68    6.60
  -7  -1   0  160.18    5.50
   7  -1   0  167.08    6.30
  -7  -1   0  143.19    7.20
   7  -1   0  167.88    6.60
  -7   1   0  157.78    6.50
  -7   1   0  162.08    6.50
  -7   1   0  167.88    6.60
  -7   1   0  169.88    6.80
  -7   1   0  162.18    6.10
  -7   1   0  141.19    6.90
  -7   1   0  157.08    6.30
   7   1   0  167.38    6.40
   7   1   0  162.68    6.80
   7   1   0  173.88    6.70
  -8  -1   0  551.64   16.60
   8  -1   0  555.94   16.80
  -8  -1   0  560.44   16.90
  -8  -1   0  550.04   16.80
   8  -1   0  555.34   16.40
  -8  -1   0  571.44   15.50
  -8  -1   0  546.95   16.80
   8  -1   0  560.04   16.80
  -8  -1   0  574.14   18.10
  -8   1   0  552.64   16.20
  -8   1   0  540.65   16.80
  -8   1   0  571.04   17.10
  -8   1   0  568.04   16.90
   8   1   0  564.84   16.60
  -8   1   0  502.45   17.50
  -8   1   0  556.64   16.50
  -8   1   0  565.14   16.80
   9  -1   0  272.37    9.80
  -9  -1   0  289.07   11.50
  -9  -1   0  273.87   10.20
   9  -1   0  267.17   10.20
  -9  -1   0  284.37    8.90
   9  -1   0  268.67   10.10
  -9  -1   0  265.07   10.20
  -9  -1   0  273.27   10.20
  -9  -1   0  285.47   10.20
  -9   1   0  278.27   10.30
  -9   1   0  264.97   10.40
  -9   1   0  245.58   10.80
  -9   1   0  272.97   10.20
  -9   1   0  276.97   10.40
   9   1   0  284.67   10.10
  -9   1   0  274.57   10.00
  10  -1   0  105.39    6.00
 -10  -1   0  104.09    5.90
 -10  -1   0  121.29    6.50
  10  -1   0  113.39    5.80
 -10  -1   0  100.79    6.00
 -10  -1   0   98.49    5.80
 -10  -1   0  123.89    7.30
  10  -1   0  118.99    6.40
 -10  -1   0  115.49    5.10
 -10   1   0  112.49    6.00
  10   1   0  109.99    6.00
 -10   1   0  110.69    7.00
  10   1   0   86.79    5.40
 -10   1   0  118.79    6.50
 -10   1   0  109.49    6.20
 -10   1   0  113.89    6.40
 -11  -1   0   66.79    5.20
  11  -1   0   82.19    5.50
  11  -1   0   76.49    5.50
  11  -1   0   81.39    5.30
 -11  -1   0   87.59    5.70
 -11  -1   0   79.39    6.30
 -11   1   0   79.69    5.70
 -11   1   0   82.99    6.40
 -11   1   0   82.79    5.70
  11   1   0   85.49    5.60
 -11   1   0   83.09    5.90
 -12  -1   0   18.20    4.20
  12  -1   0   14.50    3.10
  12  -1   0   17.90    3.40
 -12  -1   0   18.70    3.40
 -12  -1   0   12.60    3.20
 -12   1   0   17.60    4.00
 -12   1   0   18.40    3.50
 -12   1   0   27.70    4.30
 -12   1   0   17.30    3.50
  12   1   0   24.90    3.80
  13  -1   0    0.80    2.30
  13  -1   0    3.40    2.20
 -13  -1   0   -0.60    2.30
 -13  -1   0    5.90    2.70
 -13  -1   0    0.10    2.30
 -13  -1   0   -1.90    2.10
 -13   1   0   -1.40    2.30
 -13   1   0    3.60    2.80
 -13   1   0   -1.20    2.40
  13   1   0    2.90    2.20
 -13   1   0    1.40    2.50
 -14  -1   0   -0.20    2.50
 -14  -1   0    0.10    2.50
 -14  -1   0    0.80    2.40
 -14  -1   0    1.90    2.30
  14  -1   0    0.90    2.30
 -14   1   0   -3.10    2.20
 -14   1   0    1.00    2.80
 -14   1   0    4.70    2.90
 -14   1   0   -0.80    2.40
 -15  -1   0    6.20    3.20
 -15  -1   0    9.00    3.70
 -15  -1   0    5.90    3.40
 -15  -1   0   11.00    4.10
 -15   1   0    2.60    3.10
 -15   1   0   10.80    4.20
 -15   1   0    4.80    3.10
 -15   1   0   10.60    3.70
   0  -2   0  136.89    4.10
   0  -2   0  130.89    3.90
   0  -2   0  122.89    3.90
   0  -2   0  131.99    3.90
   0  -2   0  120.19    3.90
   0  -2   0  135.99    4.00
   0   2   0  127.09    3.90
   0   2   0  129.59    4.10
   0   2   0  122.09    3.80
   0   2   0  126.39    3.90
   1  -2   0    6.90    1.00
  -1  -2   0    7.30    0.90
   1  -2   0    6.00    1.00
  -1  -2   0    7.40    0.80
   1  -2   0    5.50    0.70
  -1  -2   0    5.40    0.80
   1  -2   0    5.60    1.10
  -1  -2   0    5.50    0.80
  -1  -2   0    6.70    0.80
   1  -2   0    4.60    1.00
   1  -2   0    5.90    1.00
   1  -2   0    6.60    1.10
  -1   2   0    8.00    1.20
   1   2   0    6.10    0.90
   1   2   0    5.00    0.80
  -1   2   0    9.20    1.10
   1   2   0    6.50    0.80
   1   2   0    7.70    0.80
  -1   2   0    6.70    1.10
  -1   2   0    4.70    1.00
   1   2   0    5.70    0.80
  -1   2   0    7.10    0.80
  -1   2   0    4.50    1.00
   2  -2   0  353.76    9.90
  -2  -2   0  344.37    9.20
   2  -2   0  351.76    9.90
   2  -2   0  358.36    9.80
   2  -2   0  355.96    9.80
   2  -2   0  346.67    9.10
   2  -2   0  361.06    9.90
  -2  -2   0  346.07    9.20
  -2  -2   0  333.07    9.10
   2  -2   0  357.96    9.80
  -2  -2   0  336.27    9.20
  -2  -2   0  334.57    9.20
   2   2   0  347.87    9.20
  -2   2   0  357.06    9.90
  -2   2   0  357.06    9.80
   2   2   0  355.26    9.30
   2   2   0  337.97    9.20
  -2   2   0  345.47    9.70
  -2   2   0  358.16    9.80
   2   2   0  347.47    9.20
  -2   2   0  365.86    9.80
  -2   2   0  346.47    9.10
  -2   2   0  349.17    9.90
   3  -2   0  126.09    4.70
   3  -2   0  129.89    4.70
  -3  -2   0  127.59    4.20
  -3  -2   0  134.39    4.90
   3  -2   0  120.79    4.60
   3  -2   0  127.39    4.70
   3  -2   0  128.39    4.70
   3  -2   0  127.89    4.60
   3  -2   0  125.89    4.00
  -3  -2   0  129.19    4.30
  -3  -2   0  129.29    4.10
  -3  -2   0  128.79    4.30
  -3   2   0  130.59    4.80
  -3   2   0  127.99    4.70
   3   2   0  126.09    4.30
   3   2   0  127.49    4.10
  -3   2   0  126.39    4.60
   3   2   0  119.99    4.30
  -3   2   0  129.79    4.70
  -3   2   0  129.49    4.70
   3   2   0  131.59    4.20
  -3   2   0  124.99    4.60
  -3   2   0  123.89    4.00
   4  -2   0    6.10    1.30
  -4  -2   0    6.50    1.30
   4  -2   0    7.30    1.40
   4  -2   0    6.40    1.30
  -4  -2   0    7.30    0.70
  -4  -2   0    6.40    1.20
   4  -2   0    7.60    1.30
  -4  -2   0    5.00    1.20
   4  -2   0    7.00    1.40
  -4  -2   0    7.60    1.50
  -4  -2   0    4.70    1.20
   4   2   0    5.90    1.10
  -4   2   0    6.00    1.30
  -4   2   0    5.60    1.20
   4   2   0    7.30    1.20
  -4   2   0    7.00    1.00
  -4   2   0    6.00    1.30
   4   2   0    5.90    1.00
  -4   2   0    7.10    1.30
  -4   2   0    6.00    1.20
  -4   2   0    5.20    1.30
   5  -2   0    7.00    1.50
  -5  -2   0    6.60    0.90
   5  -2   0    6.10    1.40
  -5  -2   0    7.40    1.50
  -5  -2   0    6.50    1.40
   5  -2   0    8.00    1.50
  -5  -2   0    7.70    1.40
   5  -2   0    6.50    1.50
  -5  -2   0    5.90    1.40
   5  -2   0    6.20    1.40
  -5  -2   0   10.90    2.00
  -5   2   0    7.60    1.40
  -5   2   0    9.20    1.80
   5   2   0    6.70    1.30
  -5   2   0    9.20    1.70
  -5   2   0    7.80    1.20
  -5   2   0    6.40    1.50
   5   2   0    7.50    1.40
   5   2   0    7.70    1.30
   5   2   0    7.70    1.30
  -5   2   0    5.10    1.40
  -5   2   0    7.30    1.60
   6  -2   0   24.80    2.70
  -6  -2   0   17.30    2.10
   6  -2   0   21.00    2.40
   6  -2   0   26.30    2.70
   6  -2   0   19.90    2.40
  -6  -2   0   27.10    2.60
  -6  -2   0   19.50    2.30
  -6  -2   0   22.20    2.50
   6  -2   0   23.00    2.60
  -6  -2   0   22.90    1.50
   6  -2   0   22.10    2.50
  -6  -2   0   20.20    2.90
  -6   2   0   20.20    2.40
  -6   2   0   20.80    2.70
   6   2   0   24.30    2.90
  -6   2   0   22.00    2.40
   6   2   0   21.20    2.30
  -6   2   0   19.30    2.40
   6   2   0   19.30    2.20
  -6   2   0   27.10    2.80
  -6   2   0   24.80    2.10
  -6   2   0   23.60    2.60
   6   2   0   23.60    2.10
   6   2   0   20.40    2.30
  -7  -2   0   19.20    2.40
  -7  -2   0   20.00    2.70
  -7  -2   0   21.20    2.70
  -7  -2   0   21.10    2.60
   7  -2   0   22.20    2.80
  -7  -2   0   20.80    3.40
   7  -2   0   23.40    2.80
  -7  -2   0   19.80    1.70
   7  -2   0   15.90    2.40
   7  -2   0   15.80    2.60
  -7   2   0   21.00    2.40
  -7   2   0   22.10    2.90
  -7   2   0   23.50    3.10
  -7   2   0   21.00    2.70
  -7   2   0   20.20    2.70
   7   2   0   23.60    2.60
   7   2   0   22.10    2.40
  -7   2   0   23.50    2.70
  -7   2   0   23.20    2.80
   8  -2   0   12.40    2.30
  -8  -2   0    8.80    2.00
   8  -2   0   15.10    2.50
  -8  -2   0   20.10    2.60
  -8  -2   0   14.80    1.60
   8  -2   0   12.70    2.30
  -8  -2   0   16.30    2.70
  -8  -2   0   16.20    2.30
  -8  -2   0   17.10    3.00
   8  -2   0   14.20    2.50
   8   2   0   11.70    2.10
  -8   2   0   16.50    2.70
   8   2   0   18.70    2.40
  -8   2   0   15.00    2.80
  -8   2   0   18.00    2.40
  -8   2   0   17.50    2.60
  -8   2   0   13.10    2.40
  -8   2   0   15.50    2.90
  -9  -2   0    4.40    2.00
  -9  -2   0    1.80    1.40
  -9  -2   0    2.60    1.20
  -9  -2   0    3.80    1.80
  -9  -2   0    2.10    2.00
   9  -2   0    2.10    1.80
   9  -2   0    2.20    1.60
   9  -2   0    3.10    1.80
  -9   2   0    2.80    1.90
  -9   2   0    3.60    2.00
  -9   2   0   -0.40    1.70
  -9   2   0    2.90    1.70
  -9   2   0    1.30    1.50
   9   2   0    3.10    1.60
   9   2   0    3.80    1.50
 -10  -2   0   16.00    2.80
 -10  -2   0   20.20    3.20
  10  -2   0   19.80    3.20
  10  -2   0   17.40    2.90
 -10  -2   0   18.40    3.10
  10  -2   0   18.60    3.10
 -10  -2   0   18.50    3.70
 -10  -2   0   18.90    2.10
 -10  -2   0   22.00    3.20
  10   2   0   18.60    2.90
  10   2   0   19.40    2.80
 -10   2   0   20.20    3.00
 -10   2   0   15.60    3.40
 -10   2   0   19.20    3.10
 -10   2   0   20.70    3.40
 -10   2   0   15.00    2.90
 -11  -2   0   22.20    4.10
  11  -2   0   18.60    3.20
  11  -2   0   21.20    3.50
 -11  -2   0   19.00    3.10
  11  -2   0   23.50    3.60
 -11  -2   0   18.70    3.20
 -11  -2   0   19.50    3.50
  11   2   0   16.20    2.90
 -11   2   0   18.40    3.20
 -11   2   0   22.50    3.70
 -11   2   0   10.70    3.20
 -11   2   0   17.10    3.40
 -12  -2   0    4.10    2.20
  12  -2   0    9.00    2.90
 -12  -2   0    6.10    2.90
  12  -2   0    7.00    2.50
 -12   2   0   10.00    3.10
 -12   2   0   10.50    3.30
 -12   2   0    2.70    2.60
 -12   2   0    7.30    2.50
  12   2   0    3.10    2.10
 -13  -2   0    7.10    3.20
  13  -2   0   13.00    3.10
  13  -2   0    8.90    3.20
 -13  -2   0    6.20    2.60
 -13   2   0    9.30    3.30
 -13   2   0    8.20    3.40
 -13   2   0   11.50    3.40
 -13   2   0   11.30    3.20
  14  -2   0    0.90    2.20
  14  -2   0    0.80    2.30
 -14  -2   0    1.90    3.10
 -14  -2   0   -0.10    2.20
 -14  -2   0    2.40    2.40
 -14  -2   0    4.00    3.10
 -14   2   0   -6.20    1.70
 -14   2   0    1.50    2.60
 -14   2   0   -1.90    2.20
 -14   2   0    5.00    2.80
  15  -2   0    2.10    3.20
 -15  -2   0    7.60    3.40
 -15  -2   0    4.10    3.10
 -15  -2   0    3.40    2.70
 -15  -2   0    0.50    3.00
 -15   2   0   -1.50    2.60
 -15   2   0    4.10    3.20
 -15   2   0   -2.10    2.60
 -15   2   0    2.60    3.10
   0  -3   0   -1.10    0.50
   0  -3   0   -0.20    0.60
   0  -3   0   -0.90    0.60
   0  -3   0   -0.80    0.60
   0  -3   0   -1.10    0.50
   0  -3   0    0.10    0.70
   0   3   0   -1.10    0.60
   0   3   0    0.90    0.80
   0   3   0   -0.10    0.60
   0   3   0   -1.40    0.60
   0   3   0   -0.90    0.50
  -1  -3   0   23.20    1.50
  -1  -3   0   24.10    1.50
  -1  -3   0   24.10    1.50
   1  -3   0   24.90    1.80
   1  -3   0   24.00    1.70
   1  -3   0   23.80    1.40
   1  -3   0   22.90    1.90
   1  -3   0   28.10    1.80
  -1  -3   0   25.30    1.60
  -1  -3   0   21.10    1.50
   1  -3   0   24.60    1.80
   1  -3   0   26.10    2.00
   1   3   0   24.70    1.50
   1   3   0   25.40    1.50
   1   3   0   24.30    1.50
  -1   3   0   29.00    2.00
   1   3   0   23.00    1.70
  -1   3   0   25.90    1.70
  -1   3   0   24.10    1.70
   1   3   0   27.10    1.50
  -1   3   0   21.80    1.50
  -1   3   0   24.70    1.70
  -2  -3   0    5.90    0.90
   2  -3   0    6.40    1.20
  -2  -3   0    5.70    0.90
   2  -3   0    5.30    1.10
   2  -3   0    6.00    0.80
  -2  -3   0    6.30    0.90
  -2  -3   0    6.30    0.90
   2  -3   0    5.10    1.20
   2  -3   0    6.40    1.20
   2  -3   0    5.20    1.10
   2  -3   0    4.30    1.10
  -2  -3   0    6.00    0.90
   2   3   0    5.10    0.80
  -2   3   0    6.60    0.90
   2   3   0    5.20    0.80
  -2   3   0    4.70    1.20
  -2   3   0    6.20    1.20
   2   3   0    7.40    0.90
   2   3   0    6.40    0.90
   2   3   0    5.90    0.90
  -2   3   0    6.10    1.20
  -2   3   0    6.90    1.20
  -2   3   0    7.30    1.20
  -2   3   0    5.40    1.20
   3  -3   0   44.40    2.70
   3  -3   0   43.70    2.80
   3  -3   0   41.00    2.60
  -3  -3   0   44.50    2.10
  -3  -3   0   41.20    2.10
   3  -3   0   48.70    2.70
  -3  -3   0   42.00    2.10
   3  -3   0   44.70    2.00
   3  -3   0   44.00    2.60
   3  -3   0   42.70    2.70
  -3  -3   0   42.40    2.00
  -3  -3   0   46.20    2.20
  -3   3   0   43.70    2.80
  -3   3   0   48.70    2.70
  -3   3   0   40.60    2.60
  -3   3   0   41.70    1.90
   3   3   0   43.80    2.20
  -3   3   0   40.10    2.60
  -3   3   0   47.20    2.80
   3   3   0   41.60    2.00
   3   3   0   42.50    2.10
   3   3   0   44.50    2.10
  -3   3   0   44.00    2.70
  -4  -3   0  140.19    4.40
   4  -3   0  149.29    5.90
   4  -3   0  148.99    5.80
   4  -3   0  147.39    5.80
   4  -3   0  142.69    5.60
   4  -3   0  153.18    4.80
  -4  -3   0  155.98    5.20
  -4  -3   0  148.39    5.10
   4  -3   0  155.48    5.80
   4  -3   0  143.59    5.70
  -4  -3   0  145.29    4.90
  -4  -3   0  147.09    5.20
  -4   3   0  152.08    5.80
  -4   3   0  141.49    4.70
  -4   3   0  152.08    5.80
   4   3   0  153.98    4.90
   4   3   0  151.98    5.20
   4   3   0  147.19    4.80
  -4   3   0  149.09    5.80
  -4   3   0  152.68    5.70
   4   3   0  143.79    5.20
  -4   3   0  143.89    5.60
  -4   3   0  136.69    5.70
   5  -3   0   97.19    4.70
   5  -3   0  111.69    5.00
  -5  -3   0  107.19    4.50
  -5  -3   0  123.59    5.50
  -5  -3   0  105.99    4.20
  -5  -3   0  110.39    4.50
   5  -3   0  105.39    4.90
  -5  -3   0  102.49    4.50
   5  -3   0  104.09    4.80
   5  -3   0  101.69    4.80
   5   3   0   99.59    4.20
  -5   3   0  106.79    5.00
  -5   3   0  104.69    4.90
   5   3   0  104.69    4.00
  -5   3   0  106.09    4.90
   5   3   0  100.49    4.40
   5   3   0  106.89    4.20
  -5   3   0  104.39    4.00
  -5   3   0  100.59    4.70
  -5   3   0  103.09    4.80
  -5   3   0   99.59    4.80
   6  -3   0  364.16   11.20
   6  -3   0  331.57   11.00
  -6  -3   0  355.46   10.80
   6  -3   0  323.67   12.00
  -6  -3   0  305.47   10.30
  -6  -3   0  322.87    8.80
   6  -3   0  325.67   10.90
  -6  -3   0  347.37   11.70
  -6  -3   0  328.77   10.20
  -6  -3   0  305.97   10.20
   6  -3   0  337.87   11.00
  -6   3   0  318.27   10.80
  -6   3   0  341.67   11.30
  -6   3   0  332.87    9.80
  -6   3   0  326.87   10.90
  -6   3   0  332.27   10.90
   6   3   0  319.67   10.20
  -6   3   0  317.17   10.80
   6   3   0  314.87   10.10
  -6   3   0  338.37   11.10
   6   3   0  324.07   10.10
  -7  -3   0  168.78    7.00
  -7  -3   0  171.58    8.10
  -7  -3   0  178.68    7.10
  -7  -3   0  178.78    5.50
   7  -3   0  186.98    7.70
   7  -3   0  185.28    7.60
  -7  -3   0  174.48    6.80
  -7  -3   0  173.48    6.80
   7  -3   0  182.08    7.50
   7  -3   0  194.28    7.70
   7   3   0  173.38    6.80
  -7   3   0  190.68    8.00
  -7   3   0  184.08    7.60
   7   3   0  180.18    6.70
  -7   3   0  186.78    7.60
  -7   3   0  178.88    6.50
  -7   3   0  181.18    7.50
   8  -3   0  120.59    6.20
  -8  -3   0  130.99    4.40
  -8  -3   0  128.39    7.20
  -8  -3   0  120.49    5.90
  -8  -3   0  117.39    5.70
   8  -3   0  133.79    6.50
   8  -3   0  118.49    6.30
  -8  -3   0  122.19    5.70
   8  -3   0  130.99    6.40
  -8  -3   0  127.69    6.00
   8   3   0  123.69    5.70
  -8   3   0  131.99    6.40
  -8   3   0  116.79    5.40
   8   3   0  134.79    5.70
  -8   3   0  139.79    6.60
  -8   3   0  118.99    6.30
  -8   3   0  126.09    6.70
   9  -3   0   47.70    4.70
  -9  -3   0   43.10    3.60
  -9  -3   0   43.60    3.60
  -9  -3   0   47.70    5.30
  -9  -3   0   39.20    3.60
   9  -3   0   47.00    4.70
  -9  -3   0   44.50    3.80
   9  -3   0   39.80    4.20
  -9  -3   0   45.10    2.50
  -9   3   0   45.40    5.00
   9   3   0   44.80    3.40
  -9   3   0   41.70    4.50
   9   3   0   49.50    3.70
  -9   3   0   47.10    3.50
  -9   3   0   45.80    4.50
  -9   3   0   39.70    4.20
  10  -3   0   49.10    4.90
  10  -3   0   40.80    4.40
 -10  -3   0   38.00    2.50
 -10  -3   0   40.10    4.20
 -10  -3   0   38.80    4.00
 -10  -3   0   45.80    4.60
 -10  -3   0   47.80    5.60
  10  -3   0   45.20    4.80
 -10   3   0   43.20    4.10
 -10   3   0   34.90    4.70
 -10   3   0   41.30    4.50
 -10   3   0   51.39    5.10
  10   3   0   42.10    3.60
  10   3   0   40.40    4.00
 -10   3   0   47.00    4.80
 -11  -3   0   20.00    3.80
  11  -3   0   14.30    3.30
 -11  -3   0   14.90    2.90
  11  -3   0   21.30    3.80
 -11  -3   0   12.00    2.90
  11  -3   0   11.50    3.20
 -11   3   0   15.80    3.50
 -11   3   0   16.10    3.70
 -11   3   0   15.00    2.80
 -11   3   0   12.90    3.10
  11   3   0   16.90    2.80
  12  -3   0    6.60    2.90
 -12  -3   0    3.20    2.60
 -12  -3   0    8.20    3.20
 -12  -3   0    7.20    2.40
  12  -3   0    7.50    3.10
 -12   3   0    8.40    2.60
 -12   3   0   11.90    3.30
 -12   3   0    4.50    2.80
 -12   3   0    9.00    3.30
  13  -3   0   -3.20    2.10
 -13  -3   0    0.70    2.20
  13  -3   0    1.20    2.40
 -13  -3   0    3.60    2.30
 -13  -3   0    1.70    2.70
 -13   3   0    0.00    2.40
 -13   3   0    1.80    1.90
 -13   3   0    1.70    2.50
 -13   3   0    4.50    2.90
  14  -3   0   -0.80    2.00
 -14  -3   0    1.00    2.80
  14  -3   0    0.90    2.40
 -14  -3   0   -1.20    2.00
 -14   3   0    0.40    2.70
 -14   3   0   -3.20    2.20
 -14   3   0    3.00    2.90
 -14   3   0    3.70    2.30
  15  -3   0   -1.50    2.70
 -15  -3   0   -3.20    2.60
 -15  -3   0    3.40    3.40
 -15  -3   0    4.10    2.40
 -15  -3   0    0.70    2.30
  15  -3   0   -1.80    2.10
 -15   3   0   -0.40    2.90
 -15   3   0   -2.30    2.70
 -15   3   0   -0.20    2.30
   0  -4   0 1012.80   25.80
   0  -4   0  991.30   25.40
   0  -4   0  951.50   25.40
   0  -4   0  997.60   25.50
   0  -4   0 1014.00   25.50
   0  -4   0  976.50   25.50
   0   4   0 1007.00   25.50
   0   4   0  986.70   25.40
   0   4   0  988.80   26.00
   0   4   0  985.60   25.40
   0   4   0  988.70   25.40
  -1  -4   0   80.39    3.30
  -1  -4   0   73.59    3.60
  -1  -4   0   79.89    3.30
   1  -4   0   84.39    3.80
   1  -4   0   85.49    4.00
   1  -4   0   85.59    3.60
  -1  -4   0   81.49    3.30
   1  -4   0   79.89    3.60
  -1  -4   0   78.49    3.40
   1  -4   0   86.79    3.60
   1  -4   0   76.39    3.10
   1  -4   0   82.59    3.60
  -1  -4   0   72.79    3.20
  -1   4   0   79.59    3.40
  -1   4   0   82.59    3.60
  -1   4   0   90.59    4.00
   1   4   0   78.89    3.20
   1   4   0   81.99    3.30
   1   4   0   76.69    3.60
  -1   4   0   81.09    3.50
   1   4   0   81.69    3.30
   1   4   0   85.39    3.30
  -1   4   0   83.99    3.60
   2  -4   0 2214.48   56.39
   2  -4   0 2249.57   56.19
  -2  -4   0 2216.38   55.49
   2  -4   0 2288.77   56.59
   2  -4   0 2226.78   56.19
  -2  -4   0 2233.68   55.39
   2  -4   0 2214.08   56.19
  -2  -4   0 2247.58   55.39
  -2  -4   0 2231.28   55.39
   2  -4   0 2229.28   55.09
   2  -4   0 2282.37   56.19
  -2  -4   0 2259.37   55.49
   2   4   0 2243.78   55.39
  -2   4   0 2288.87   56.19
  -2   4   0 2153.28   56.09
   2   4   0 2226.88   55.29
   2   4   0 2307.87   55.59
  -2   4   0 2259.37   55.29
  -2   4   0 2292.87   56.59
   2   4   0 2272.87   55.39
  -2   4   0 2278.37   56.09
  -2   4   0 2284.37   56.29
   2   4   0 2226.68   55.39
   3  -4   0  123.19    5.10
  -3  -4   0  126.59    4.20
  -3  -4   0  120.89    4.40
   3  -4   0  124.69    5.10
   3  -4   0  131.99    5.40
   3  -4   0  118.09    5.00
  -3  -4   0  124.39    4.30
  -3  -4   0  114.39    4.30
   3  -4   0  131.19    5.20
   3  -4   0  119.39    5.20
   3  -4   0  116.59    4.00
  -3  -4   0  124.29    4.30
   3   4   0  117.69    4.20
  -3   4   0  123.09    5.10
   3   4   0  126.79    4.30
  -3   4   0  124.69    5.30
   3   4   0  113.09    4.20
  -3   4   0  114.39    5.10
  -3   4   0  120.19    5.10
   3   4   0  120.79    4.20
  -3   4   0  121.59    5.00
  -3   4   0  115.89    5.00
  -3   4   0  119.49    4.10
   4  -4   0  630.04   17.50
  -4  -4   0  618.34   16.40
   4  -4   0  604.44   17.40
   4  -4   0  600.54   17.40
   4  -4   0  585.74   17.40
  -4  -4   0  589.04   16.30
  -4  -4   0  619.64   15.90
  -4  -4   0  608.84   16.20
   4  -4   0  601.84   16.00
  -4  -4   0  597.74   16.30
   4  -4   0  621.04   17.70
   4  -4   0  607.14   17.60
   4   4   0  617.54   16.20
  -4   4   0  601.84   16.00
  -4   4   0  604.84   17.60
   4   4   0  611.94   16.10
  -4   4   0  600.04   17.60
  -4   4   0  607.94   17.40
  -4   4   0  611.14   17.40
   4   4   0  634.84   16.60
  -4   4   0  614.94   17.40
  -4   4   0  602.74   17.30
   4   4   0  610.24   16.30
  -5  -4   0   14.80    1.80
   5  -4   0   18.60    2.40
   5  -4   0   15.30    2.20
  -5  -4   0   16.90    1.70
   5  -4   0   14.30    2.30
  -5  -4   0   12.70    2.30
  -5  -4   0   17.10    1.40
  -5  -4   0   16.50    1.80
   5  -4   0   11.30    2.00
   5  -4   0   14.30    2.30
   5  -4   0   17.60    1.70
  -5  -4   0   15.00    1.90
  -5   4   0   17.30    1.70
   5   4   0   14.90    1.60
  -5   4   0   14.40    2.20
  -5   4   0   14.60    2.20
   5   4   0   18.60    1.90
  -5   4   0   15.80    2.30
   5   4   0   16.10    1.90
  -5   4   0   13.30    2.20
  -6  -4   0   62.49    3.70
  -6  -4   0   67.29    3.40
  -6  -4   0   64.49    3.80
  -6  -4   0   68.39    3.70
  -6  -4   0   73.09    4.70
   6  -4   0   66.19    4.40
  -6  -4   0   70.99    2.70
   6  -4   0   65.59    4.20
   6  -4   0   63.49    4.30
  -6   4   0   68.99    4.30
  -6   4   0   72.99    4.50
  -6   4   0   74.59    4.60
   6   4   0   62.19    3.30
  -6   4   0   75.39    4.40
  -6   4   0   63.29    3.30
   6   4   0   68.39    3.60
   6   4   0   65.29    3.70
  -7  -4   0    1.40    0.60
  -7  -4   0    0.80    1.10
   7  -4   0    0.90    1.50
  -7  -4   0    0.60    0.50
  -7  -4   0   -0.30    1.00
  -7  -4   0    3.00    1.30
   7  -4   0    1.40    1.40
   7  -4   0    2.20    1.60
   7  -4   0    0.30    1.30
  -7  -4   0    1.10    0.90
  -7  -4   0    1.20    1.70
   7   4   0    2.20    1.20
  -7   4   0   -1.80    1.20
  -7   4   0    0.40    1.40
  -7   4   0    3.20    1.20
  -7   4   0    0.80    1.40
   7   4   0    0.10    0.90
  -7   4   0    2.70    1.60
  -8  -4   0   75.99    4.50
   8  -4   0   66.59    4.80
   8  -4   0   56.89    4.50
  -8  -4   0   64.39    4.10
  -8  -4   0   59.99    2.50
   8  -4   0   68.29    4.80
  -8  -4   0   62.59    5.10
   8  -4   0   57.39    4.50
  -8  -4   0   66.99    4.20
  -8  -4   0   64.49    3.90
  -8   4   0   67.99    4.80
  -8   4   0   69.39    3.80
   8   4   0   61.29    3.90
   8   4   0   66.39    3.80
  -8   4   0   74.69    5.00
  -8   4   0   67.89    5.00
  -8   4   0   60.59    4.70
  -9  -4   0   89.99    6.50
   9  -4   0   86.49    5.70
  -9  -4   0   83.59    5.20
  -9  -4   0   92.49    5.40
   9  -4   0   89.69    5.80
   9  -4   0   87.49    5.80
  -9  -4   0   94.19    5.00
  -9  -4   0   79.89    4.90
  -9  -4   0   86.09    3.30
  -9   4   0   87.19    6.00
   9   4   0   85.19    4.60
  -9   4   0   88.79    5.80
  -9   4   0   86.99    5.70
  -9   4   0   93.49    4.70
  -9   4   0   99.39    6.20
   9   4   0   83.09    4.80
 -10  -4   0   65.39    6.90
  10  -4   0   71.79    5.50
 -10  -4   0   65.19    4.80
  10  -4   0   67.49    5.30
  10  -4   0   70.99    5.40
 -10  -4   0   69.69    5.00
 -10  -4   0   67.49    4.60
 -10   4   0   63.99    5.60
  10   4   0   66.49    4.50
 -10   4   0   77.09    5.70
 -10   4   0   70.49    5.40
 -10   4   0   69.89    5.30
 -10   4   0   63.49    4.30
  11  -4   0   70.59    5.80
 -11  -4   0   75.99    6.90
 -11  -4   0   67.59    5.50
  11  -4   0   80.09    6.40
  11  -4   0   72.79    6.20
 -11   4   0   80.49    5.00
 -11   4   0   84.59    6.40
 -11   4   0   65.29    6.90
 -11   4   0   86.59    6.30
 -12  -4   0   49.70    5.30
  12  -4   0   47.40    5.50
  12  -4   0   59.29    6.20
 -12  -4   0   54.19    5.10
 -12  -4   0   55.59    6.80
 -12   4   0   56.79    4.60
 -12   4   0   51.99    6.30
 -12   4   0   52.49    6.10
 -12   4   0   58.39    6.30
 -13  -4   0  112.99    8.50
  13  -4   0  110.09    7.90
  13  -4   0  105.19    7.30
 -13  -4   0   95.59    6.90
 -13  -4   0   98.69    6.60
 -13   4   0   95.79    7.90
 -13   4   0  109.09    6.50
 -13   4   0  111.89    7.90
 -13   4   0  108.89    8.10
  14  -4   0   14.40    4.10
  14  -4   0   12.70    3.80
 -14  -4   0    4.00    2.60
 -14  -4   0    4.80    3.60
 -14   4   0   17.90    4.70
 -14   4   0    4.00    3.50
 -14   4   0   13.30    4.00
   0  -5   0   -1.10    0.80
   0  -5   0   -0.40    0.80
   0  -5   0   -2.30    0.80
   0  -5   0   -2.00    0.60
   0  -5   0   -1.30    0.70
   0  -5   0   -0.40    0.80
   0   5   0    0.40    0.90
   0   5   0    0.40    0.80
   0   5   0    0.30    0.80
   0   5   0   -1.90    0.90
   0   5   0   -1.20    0.80
   1  -5   0  108.79    4.40
   1  -5   0  102.09    4.80
  -1  -5   0   90.09    3.90
  -1  -5   0   98.49    4.50
   1  -5   0   93.19    4.20
   1  -5   0   99.59    4.60
  -1  -5   0   97.59    4.10
   1  -5   0   97.39    3.80
  -1  -5   0   92.49    4.00
   1  -5   0   97.29    4.30
  -1  -5   0   94.29    4.10
  -1  -5   0   88.59    4.00
   1  -5   0   97.39    4.40
  -1   5   0   97.29    4.30
   1   5   0   91.49    3.90
   1   5   0   88.99    4.40
   1   5   0   97.89    4.00
   1   5   0   93.09    3.90
  -1   5   0   99.19    4.20
  -1   5   0   79.19    4.00
   1   5   0   99.29    4.00
  -1   5   0   95.69    4.30
  -1   5   0  102.59    4.80
  -2  -5   0  588.64   18.00
   2  -5   0  636.64   18.20
   2  -5   0  636.64   17.60
  -2  -5   0  625.74   16.90
  -2  -5   0  620.74   16.80
   2  -5   0  631.34   17.80
  -2  -5   0  627.34   17.00
  -2  -5   0  614.84   16.90
   2  -5   0  615.34   16.50
   2  -5   0  629.44   18.00
  -2  -5   0  599.94   16.90
   2  -5   0  612.04   17.60
   2  -5   0  645.24   17.60
  -2   5   0  622.24   17.50
   2   5   0  618.14   16.80
   2   5   0  634.34   16.80
  -2   5   0  632.14   18.20
  -2   5   0  638.34   17.70
  -2   5   0  644.04   17.60
   2   5   0  648.54   17.30
   2   5   0  624.84   16.80
   2   5   0  614.14   16.70
  -2   5   0  628.54   16.90
   3  -5   0    3.00    1.30
  -3  -5   0    3.20    1.00
   3  -5   0    3.40    1.60
   3  -5   0    3.80    1.50
   3  -5   0    2.10    1.40
  -3  -5   0    2.50    1.00
   3  -5   0    5.20    1.00
   3  -5   0    2.80    1.20
  -3  -5   0    2.40    0.90
   3  -5   0    4.50    1.40
  -3  -5   0    4.60    1.00
  -3  -5   0    2.00    0.90
  -3   5   0    0.50    1.20
  -3   5   0    5.10    1.40
  -3   5   0    3.60    1.40
  -3   5   0    8.40    1.80
   3   5   0    4.10    1.00
   3   5   0    3.20    0.90
  -3   5   0    3.10    1.00
   3   5   0    4.10    1.00
   3   5   0    2.50    0.90
  -4  -5   0 1036.30   27.30
   4  -5   0 1040.40   28.70
   4  -5   0 1055.19   28.60
  -4  -5   0 1064.39   27.20
   4  -5   0 1079.39   28.60
   4  -5   0 1090.89   29.10
   4  -5   0 1051.49   26.80
   4  -5   0 1061.29   28.60
  -4  -5   0 1048.80   26.80
  -4  -5   0 1021.80   27.20
  -4  -5   0 1043.90   27.40
  -4   5   0 1053.89   28.60
   4   5   0 1052.29   27.20
  -4   5   0 1073.99   27.00
  -4   5   0 1051.99   28.50
  -4   5   0 1062.19   28.60
   4   5   0 1060.09   27.30
   4   5   0 1059.59   27.20
  -4   5   0 1021.00   28.80
   5  -5   0  171.08    7.30
   5  -5   0  169.18    7.40
  -5  -5   0  177.38    6.20
  -5  -5   0  177.88    6.20
  -5  -5   0  161.08    6.00
  -5  -5   0  171.58    5.90
   5  -5   0  175.18    5.70
   5  -5   0  167.48    7.10
   5  -5   0  173.78    7.20
   5  -5   0  162.48    7.00
  -5  -5   0  167.38    5.30
  -5   5   0  170.28    7.20
  -5   5   0  165.28    7.30
   5   5   0  166.88    6.20
  -5   5   0  166.28    7.10
   5   5   0  163.68    5.80
   5   5   0  166.88    6.10
  -5   5   0  167.48    5.70
  -5   5   0  169.18    7.10
   6  -5   0 1073.79   30.00
  -6  -5   0 1089.79   30.60
   6  -5   0 1070.69   27.70
  -6  -5   0 1077.69   28.70
  -6  -5   0 1095.19   28.80
   6  -5   0 1124.99   30.40
  -6  -5   0 1079.59   27.00
  -6  -5   0 1065.19   28.00
  -6  -5   0 1057.99   28.40
   6  -5   0 1077.09   29.90
   6  -5   0 1079.19   29.80
  -6   5   0 1070.99   29.90
   6   5   0 1066.99   28.40
  -6   5   0 1053.69   29.70
  -6   5   0 1104.29   30.20
  -6   5   0 1070.09   27.80
  -6   5   0 1075.99   30.20
   6   5   0 1055.59   28.60
  -7  -5   0  364.76   11.40
   7  -5   0  360.76   12.50
  -7  -5   0  360.86   11.30
  -7  -5   0  345.87    9.30
  -7  -5   0  355.76   10.90
  -7  -5   0  347.37   11.70
   7  -5   0  339.27   12.60
   7  -5   0  340.77   12.50
   7  -5   0  360.86   12.70
  -7  -5   0  345.27    9.50
  -7  -5   0  353.96   13.10
   7   5   0  326.67   10.90
  -7   5   0  350.96   12.40
   7   5   0  357.36   11.40
  -7   5   0  337.37   12.40
  -7   5   0  353.46   10.70
  -7   5   0  369.46   13.00
  -8  -5   0  238.18    9.00
   8  -5   0  230.58    9.90
  -8  -5   0  224.78    6.40
  -8  -5   0  220.98    8.40
  -8  -5   0  222.78    8.00
   8  -5   0  207.18    9.40
   8  -5   0  234.38    9.90
  -8  -5   0  223.18    6.20
  -8  -5   0  223.28   10.20
   8  -5   0  233.08    9.60
  -8  -5   0  230.78    8.60
  -8   5   0  220.68    9.60
  -8   5   0  227.28    7.90
  -8   5   0  231.68    9.60
   8   5   0  219.18    8.00
  -8   5   0  233.18   10.00
   8   5   0  213.08    8.30
  -9  -5   0  217.18    8.80
  -9  -5   0  205.38    5.90
  -9  -5   0  215.58    8.60
  -9  -5   0  209.98   10.30
  -9  -5   0  202.08    8.30
   9  -5   0  192.68    9.40
   9  -5   0  214.98    9.70
   9  -5   0  221.18    9.90
  -9   5   0  207.58    9.90
  -9   5   0  215.38    9.60
  -9   5   0  219.18    7.90
  -9   5   0  211.88    9.70
   9   5   0  214.18    8.30
  10  -5   0  196.78    9.60
 -10  -5   0  188.08   10.40
  10  -5   0  194.28    9.50
 -10  -5   0  192.38    8.70
 -10  -5   0  172.48    7.90
  10  -5   0  206.28    9.70
 -10   5   0  199.78   10.00
 -10   5   0  185.28    9.40
 -10   5   0  200.08    7.90
 -10   5   0  198.38    9.60
  11  -5   0   70.69    6.00
 -11  -5   0   60.19    5.10
 -11  -5   0   71.29    7.60
  11  -5   0   70.39    6.60
 -11  -5   0   68.99    4.90
  11  -5   0   76.39    6.20
 -11   5   0   59.79    6.70
 -11   5   0   67.49    4.60
 -11   5   0   67.49    6.00
 -11   5   0   71.79    6.70
  12  -5   0    7.50    2.90
  12  -5   0    7.40    3.10
 -12  -5   0    4.40    2.20
 -12  -5   0    5.20    3.30
 -12   5   0    4.30    2.80
 -12   5   0    1.90    2.60
 -12   5   0    1.80    2.60
 -12   5   0    4.50    2.00
 -13  -5   0   -1.20    2.60
  13  -5   0    6.00    3.10
  13  -5   0    7.00    3.20
 -13  -5   0    6.60    2.90
 -13  -5   0    4.60    2.30
 -13   5   0   16.20    4.30
 -13   5   0    2.50    3.00
 -13   5   0    5.10    3.10
 -14  -5   0    0.50    3.80
 -14  -5   0   -2.60    3.00
 -14  -5   0   -3.10    1.80
  14  -5   0   -0.60    2.50
  14  -5   0    1.20    2.70
 -14   5   0    1.50    3.10
 -14   5   0    2.20    2.80
   0  -6   0  610.64   17.10
   0  -6   0  599.74   17.30
   0  -6   0  637.34   17.60
   0  -6   0  608.84   17.30
   0  -6   0  632.74   17.30
   0  -6   0  606.64   17.20
   0   6   0  619.34   17.20
   0   6   0  612.84   17.20
   0   6   0  575.54   17.90
   1  -6   0   -1.60    1.00
   1  -6   0    0.10    0.80
  -1  -6   0    0.70    0.90
  -1  -6   0    0.90    1.00
  -1  -6   0   -0.30    1.10
  -1  -6   0    0.60    0.90
  -1  -6   0    0.90    0.90
   1  -6   0    0.60    1.20
   1  -6   0   -0.90    0.80
   1  -6   0   -0.10    0.90
   1  -6   0    0.00    0.90
  -1  -6   0    1.30    1.00
   1   6   0   -1.00    0.90
   1   6   0    2.50    1.20
  -1   6   0    1.70    1.20
   1   6   0    0.20    1.10
  -1   6   0   -1.40    1.00
  -1   6   0    0.90    1.20
  -2  -6   0  652.63   17.60
   2  -6   0  646.44   18.90
  -2  -6   0  618.34   18.70
   2  -6   0  660.03   18.50
   2  -6   0  645.74   17.20
   2  -6   0  645.14   18.50
  -2  -6   0  632.94   17.60
   2  -6   0  640.44   18.50
  -2  -6   0  619.84   17.80
  -2  -6   0  645.54   17.80
   2  -6   0  638.64   18.60
  -2  -6   0  638.04   17.80
   2   6   0  643.84   17.60
   2   6   0  644.34   18.10
   2   6   0  639.44   17.50
  -2   6   0  659.93   18.40
   3  -6   0    4.00    1.70
   3  -6   0    3.90    1.50
   3  -6   0    1.40    0.90
   3  -6   0    3.30    1.50
  -3  -6   0    1.00    0.90
  -3  -6   0    4.20    1.20
   3  -6   0    2.60    1.30
   3  -6   0    1.60    1.30
  -3  -6   0    2.70    1.00
  -3  -6   0    2.90    1.00
  -3  -6   0    2.90    1.10
   3   6   0    3.20    1.10
   3   6   0    2.40    1.00
   3   6   0    1.70    1.00
  -3   6   0    2.90    1.40
  -3   6   0    4.20    1.60
  -3   6   0    3.10    1.20
   4  -6   0  201.88    8.20
  -4  -6   0  199.08    7.00
  -4  -6   0  203.88    6.60
   4  -6   0  195.38    7.90
  -4  -6   0  198.38    6.80
   4  -6   0  198.38    6.40
  -4  -6   0  199.38    7.00
   4  -6   0  203.48    8.00
   4  -6   0  189.98    7.90
   4  -6   0  204.18    8.40
  -4  -6   0  191.28    6.80
   4   6   0  187.88    6.70
  -4   6   0  202.88    6.80
  -4   6   0  202.08    8.10
  -4   6   0  209.98    8.10
   4   6   0  208.38    6.90
   5  -6   0    8.00    1.30
   5  -6   0    7.70    2.10
   5  -6   0    4.90    2.10
   5  -6   0    7.40    2.10
   5  -6   0    7.20    1.90
  -5  -6   0    7.80    1.60
  -5  -6   0    6.10    1.30
  -5  -6   0    6.10    1.40
  -5  -6   0    6.00    1.40
  -5  -6   0    6.40    1.10
   5   6   0    7.00    1.50
  -5   6   0    6.50    2.00
  -5   6   0    5.50    2.00
  -5   6   0    8.40    2.10
  -5   6   0    5.30    1.30
   5   6   0    8.20    1.50
  -6  -6   0   32.00    2.60
  -6  -6   0   25.70    1.70
  -6  -6   0   25.00    2.60
   6  -6   0   34.70    4.00
  -6  -6   0   25.10    2.60
   6  -6   0   29.90    3.50
   6  -6   0   25.00    2.00
   6  -6   0   24.00    3.40
  -6  -6   0   26.50    2.20
   6  -6   0   22.90    3.50
  -6   6   0   26.60    3.40
   6   6   0   26.00    2.60
   6   6   0   26.40    2.60
  -6   6   0   32.70    3.80
  -6   6   0   30.90    2.40
  -6   6   0   30.70    3.80
  -7  -6   0   36.10    1.80
   7  -6   0   30.20    4.00
  -7  -6   0   33.80    3.30
  -7  -6   0   33.70    2.60
  -7  -6   0   34.10    3.40
   7  -6   0   36.20    4.10
   7  -6   0   30.70    3.90
  -7  -6   0   32.10    4.20
  -7  -6   0   28.00    2.90
  -7   6   0   28.30    2.50
   7   6   0   32.00    3.10
  -7   6   0   35.90    4.40
  -7   6   0   30.60    3.90
  -7   6   0   34.00    4.10
   7   6   0   35.10    2.80
  -8  -6   0    3.10    0.60
   8  -6   0    4.20    2.30
   8  -6   0    1.70    2.10
   8  -6   0    6.40    2.60
   8  -6   0    6.00    2.30
  -8  -6   0    4.20    2.40
  -8  -6   0    5.60    1.60
  -8  -6   0    5.90    2.00
  -8  -6   0    5.10    1.50
  -8   6   0    6.90    2.60
   8   6   0    4.10    1.40
  -8   6   0    6.70    2.50
  -8   6   0    5.60    1.60
  -8   6   0    2.20    2.10
   8   6   0    5.10    1.70
   9  -6   0    5.30    2.70
  -9  -6   0    7.40    2.00
   9  -6   0    5.40    2.60
  -9  -6   0    5.90    1.80
  -9  -6   0    3.70    2.80
  -9  -6   0    7.50    2.40
   9  -6   0    4.70    2.60
  -9   6   0   10.80    3.20
  -9   6   0    2.30    2.40
  -9   6   0    4.20    1.60
  -9   6   0    5.20    2.60
 -10  -6   0   41.10    4.00
 -10  -6   0   48.80    6.10
  10  -6   0   45.30    5.40
 -10  -6   0   42.20    4.30
  10  -6   0   49.60    5.80
  10  -6   0   53.29    5.90
 -10   6   0   47.00    3.60
 -10   6   0   56.89    5.90
 -10   6   0   44.90    5.40
 -10   6   0   45.10    5.80
  11  -6   0   74.39    6.50
  11  -6   0   72.89    7.20
 -11  -6   0   66.49    7.50
  11  -6   0   66.39    6.80
 -11  -6   0   58.09    4.60
 -11  -6   0   67.09    5.40
 -11   6   0   84.89   11.20
 -11   6   0   75.89    6.50
 -11   6   0   76.09    6.70
  12  -6   0   25.40    4.50
 -12  -6   0   24.20    3.80
 -12  -6   0   21.00    5.00
  12  -6   0   22.50    4.50
 -12   6   0   24.90    4.80
 -12   6   0   33.00    5.40
 -13  -6   0   30.30    6.00
 -13  -6   0   33.80    4.20
  13  -6   0   37.50    5.80
 -13  -6   0   32.30    4.60
  13  -6   0   41.50    6.00
 -13   6   0   33.40    5.80
 -13   6   0   34.80    5.70
   0  -7   0   -1.10    1.30
   0  -7   0   -0.50    1.30
   0  -7   0   -3.40    0.90
   0  -7   0    1.20    1.10
   0  -7   0   -0.60    1.40
   0  -7   0    0.50    1.10
   0   7   0   -0.90    1.30
   0   7   0   -2.90    0.90
   1  -7   0   12.70    2.30
  -1  -7   0   12.70    1.90
   1  -7   0   11.40    2.00
   1  -7   0   14.30    2.10
   1  -7   0   13.60    2.20
  -1  -7   0   10.10    2.00
  -1  -7   0   11.30    2.00
   1  -7   0    9.60    1.70
   1  -7   0   10.00    2.00
  -1  -7   0   11.40    1.80
  -1  -7   0   10.60    1.90
  -1  -7   0   10.00    2.10
   1   7   0   12.20    2.00
  -1   7   0   10.50    2.00
   1   7   0   13.10    1.90
  -1   7   0   12.10    2.10
   1   7   0    9.70    2.00
  -2  -7   0    1.80    1.00
  -2  -7   0   -0.50    1.20
  -2  -7   0   -2.00    1.00
   2  -7   0    0.50    1.40
   2  -7   0    2.60    1.60
   2  -7   0    1.60    1.00
  -2  -7   0   -1.60    0.90
   2  -7   0   -0.70    1.30
  -2  -7   0    0.20    1.20
   2  -7   0    0.30    1.50
   2  -7   0   -0.70    1.30
   2   7   0   -0.40    1.10
  -2   7   0   -0.50    1.30
   2   7   0   -1.10    1.00
   2   7   0    0.20    1.10
  -2   7   0    0.10    1.00
   3  -7   0    6.10    1.70
  -3  -7   0    2.90    1.40
   3  -7   0    3.30    1.50
  -3  -7   0    3.10    1.20
   3  -7   0    4.50    1.70
   3  -7   0    3.30    1.80
   3  -7   0    2.40    1.00
  -3  -7   0    3.10    1.30
  -3  -7   0    4.90    1.40
   3  -7   0    3.60    1.80
  -3  -7   0    4.00    1.20
   3   7   0    4.80    1.30
  -3   7   0    2.80    1.30
   3   7   0    2.40    1.30
   3   7   0    2.40    1.10
  -3   7   0    2.80    1.70
   4  -7   0   11.90    2.40
  -4  -7   0    9.50    1.60
  -4  -7   0    8.40    1.70
  -4  -7   0    7.60    1.60
   4  -7   0    9.50    2.30
   4  -7   0   11.40    1.50
   4  -7   0   10.30    2.60
  -4  -7   0   11.60    1.70
   4  -7   0    7.70    2.20
  -4  -7   0    9.50    1.70
   4  -7   0   11.90    2.40
  -4   7   0    6.50    2.10
  -4   7   0   11.00    1.80
  -4   7   0   11.20    2.50
   4   7   0   10.40    1.60
   4   7   0    8.20    1.50
  -5  -7   0   33.50    2.70
  -5  -7   0   41.80    3.10
  -5  -7   0   35.00    2.40
   5  -7   0   31.10    3.90
   5  -7   0   39.80    4.10
   5  -7   0   35.90    4.40
   5  -7   0   38.60    4.20
  -5  -7   0   31.00    2.50
   5  -7   0   38.30    2.40
  -5  -7   0   30.10    2.70
  -5   7   0   38.50    4.10
  -5   7   0   41.40    4.20
   5   7   0   33.00    2.60
   5   7   0   34.80    2.60
  -5   7   0   34.30    2.60
  -6  -7   0   63.89    3.90
  -6  -7   0   56.69    3.60
   6  -7   0   66.19    4.80
   6  -7   0   61.99    5.10
  -6  -7   0   62.59    3.70
   6  -7   0   59.69    4.80
   6  -7   0   65.99    5.10
  -6  -7   0   61.09    3.50
  -6  -7   0   56.99    2.80
   6  -7   0   60.59    3.10
  -6   7   0   54.89    3.40
   6   7   0   52.99    3.50
  -6   7   0   62.39    4.80
  -6   7   0   55.59    4.60
   6   7   0   62.19    3.70
  -6   7   0   57.19    4.90
  -7  -7   0   47.80    2.40
  -7  -7   0   50.39    5.50
  -7  -7   0   44.20    3.60
   7  -7   0   56.39    5.50
  -7  -7   0   51.49    3.80
   7  -7   0   55.09    5.30
   7  -7   0   52.09    5.50
  -7  -7   0   52.49    3.60
  -7   7   0   45.30    3.20
  -7   7   0   51.49    5.00
  -7   7   0   54.99    5.70
  -7   7   0   53.09    4.70
  -8  -7   0    5.50    2.70
   8  -7   0    6.10    2.50
  -8  -7   0    6.70    2.20
  -8  -7   0    4.40    1.70
  -8  -7   0    4.80    1.70
   8  -7   0    7.00    2.80
   8  -7   0   10.30    2.90
  -8   7   0    8.10    2.80
  -8   7   0    7.40    2.90
  -8   7   0    4.10    2.40
  -8   7   0    5.70    1.70
  -9  -7   0    0.90    1.80
   9  -7   0   -3.60    1.80
   9  -7   0    1.50    2.30
   9  -7   0   -2.50    1.80
  -9  -7   0    2.50    1.50
  -9  -7   0    0.00    2.20
  -9   7   0   -0.70    2.00
  -9   7   0   -1.00    2.00
 -10  -7   0    0.70    2.50
  10  -7   0    3.50    2.60
 -10  -7   0   -1.40    1.70
 -10  -7   0   -0.80    1.20
  10  -7   0    0.00    2.50
  10  -7   0    3.20    2.70
 -10   7   0    1.00    2.20
 -10   7   0   -2.70    1.90
 -11  -7   0    0.20    2.50
 -11  -7   0    3.10    2.10
  11  -7   0   -1.20    2.40
 -11  -7   0   -0.60    1.40
 -11   7   0   -2.10    2.20
 -11   7   0   -1.00    2.20
  12  -7   0    1.80    2.80
  12  -7   0    1.40    2.60
 -12  -7   0    1.30    3.10
 -12  -7   0    4.40    2.20
 -12   7   0   -4.50    2.50
 -12   7   0    1.50    2.70
   0  -8   0  230.38    8.60
   0  -8   0  210.78    7.90
   0  -8   0  196.38    8.00
   0  -8   0  214.08    8.50
   0  -8   0  206.28    8.30
   0  -8   0  214.08    8.20
   0   8   0  205.88    8.00
   0   8   0  207.78    8.10
  -1  -8   0   -1.20    0.90
   1  -8   0    0.40    1.50
  -1  -8   0    0.60    1.20
   1  -8   0   -1.20    1.10
  -1  -8   0    1.00    1.30
  -1  -8   0   -3.30    1.10
   1  -8   0    1.40    1.70
   1  -8   0    1.10    1.20
   1  -8   0    0.20    1.40
  -1  -8   0    2.50    1.40
   1  -8   0    0.30    1.10
   1   8   0    0.80    1.10
  -1   8   0   -1.50    1.10
   1   8   0    1.30    1.40
  -1   8   0    0.10    1.20
   2  -8   0  129.69    6.60
  -2  -8   0  127.19    5.60
  -2  -8   0  120.09    5.60
   2  -8   0  125.29    6.30
   2  -8   0  114.29    6.30
  -2  -8   0  129.49    5.90
   2  -8   0  121.59    6.30
  -2  -8   0  119.39    5.60
   2  -8   0  131.79    6.40
   2  -8   0  129.39    5.20
  -2  -8   0  124.99    5.90
   2   8   0  121.49    5.60
   2   8   0  130.09    5.50
  -2   8   0  124.59    6.20
  -2   8   0  123.99    6.20
   3  -8   0   35.20    4.00
  -3  -8   0   36.90    3.20
  -3  -8   0   30.90    3.00
   3  -8   0   28.40    2.40
   3  -8   0   30.10    3.90
  -3  -8   0   35.30    3.40
   3  -8   0   23.80    3.30
  -3  -8   0   27.90    2.80
  -3  -8   0   34.50    2.90
   3  -8   0   29.30    3.60
   3  -8   0   36.00    3.90
   3   8   0   27.70    2.90
   3   8   0   32.90    2.80
  -3   8   0   37.20    3.90
   3   8   0   34.50    2.70
  -4  -8   0   98.59    5.00
  -4  -8   0  100.49    4.60
  -4  -8   0   93.99    5.00
   4  -8   0   98.49    6.20
   4  -8   0  108.39    6.50
   4  -8   0   97.19    6.00
  -4  -8   0  102.49    4.90
   4  -8   0  101.99    5.10
   4   8   0   97.69    4.80
   4   8   0   95.79    4.80
  -4   8   0   95.09    5.80
   5  -8   0   26.80    4.00
  -5  -8   0   24.10    2.90
   5  -8   0   23.30    3.60
   5  -8   0   21.80    3.40
  -5  -8   0   25.20    2.80
  -5  -8   0   24.20    2.30
  -5  -8   0   27.00    2.80
  -5   8   0   28.60    3.80
  -5   8   0   22.10    2.50
  -6  -8   0   12.20    2.10
   6  -8   0   14.50    3.10
   6  -8   0   10.10    2.90
  -6  -8   0   10.70    1.70
  -6  -8   0    8.80    2.10
  -6  -8   0   11.10    2.10
   6  -8   0   17.80    3.40
  -6   8   0    8.10    1.80
  -6   8   0   14.80    3.10
  -7  -8   0    3.10    1.50
   7  -8   0    2.00    2.10
   7  -8   0    6.10    2.50
  -7  -8   0    3.50    1.70
   7  -8   0   -1.20    2.10
  -7   8   0    4.60    2.50
  -8  -8   0    2.40    1.50
  -8  -8   0    0.30    2.10
   8  -8   0    0.60    2.10
   8  -8   0    4.00    2.50
  -8  -8   0   -0.20    1.60
   8  -8   0    1.20    2.20
  -8   8   0    0.00    2.10
  -8   8   0    0.50    2.10
  -9  -8   0    0.60    2.70
   9  -8   0   -1.40    2.20
  -9  -8   0    3.60    2.00
  -9  -8   0    1.50    1.50
   9  -8   0    0.30    2.60
   9  -8   0   -0.80    2.20
  -9   8   0    1.30    2.40
  -9   8   0    4.60    2.60
  10  -8   0   25.10    4.70
  10  -8   0   18.40    4.20
 -10  -8   0   17.10    2.80
  10  -8   0   18.70    4.10
 -10  -8   0   22.30    3.50
 -10  -8   0   15.00    4.10
 -10   8   0   18.30    4.30
 -10   8   0   18.80    4.00
  11  -8   0   13.00    3.90
  11  -8   0   10.30    3.80
 -11  -8   0   11.70    4.00
 -11  -8   0    3.30    1.80
 -11  -8   0   13.90    3.00
 -11   8   0   11.10    3.90
 -11   8   0    2.00    2.80
   0  -9   0   -2.50    1.20
   0  -9   0   -0.40    1.30
   0  -9   0   -3.70    1.20
   0   9   0   -1.10    1.30
  -1  -9   0   16.00    2.70
   1  -9   0   13.70    2.80
   1  -9   0   15.90    3.00
  -1  -9   0   16.60    2.60
   1  -9   0    9.50    2.50
  -1  -9   0   11.70    2.50
   1   9   0   13.00    2.40
  -1   9   0   12.40    2.50
  -2  -9   0  124.19    6.30
  -2  -9   0  126.09    5.90
   2  -9   0  119.89    6.80
   2  -9   0  114.59    6.40
   2  -9   0  113.69    6.70
  -2  -9   0  118.49    5.90
  -2   9   0  112.59    6.40
  -3  -9   0    7.20    1.80
   3  -9   0    7.80    2.50
   3  -9   0    3.40    2.30
   3  -9   0    7.20    2.60
  -3  -9   0    5.40    1.90
  -3  -9   0    3.50    1.60
  -3   9   0    5.70    2.10
   4  -9   0  296.47   12.00
  -4  -9   0  284.07    9.80
  -4  -9   0  283.87   10.40
  -4  -9   0  276.97    9.90
   4  -9   0  300.17   12.30
   4  -9   0  279.27   11.50
  -4   9   0  305.67   11.70
  -5  -9   0   14.90    2.50
   5  -9   0    9.40    3.00
  -5  -9   0   16.80    2.30
   5  -9   0    7.00    2.80
   5  -9   0   15.70    3.40
  -5   9   0   12.60    3.10
   6  -9   0  298.67   13.10
   6  -9   0  309.77   12.80
  -6  -9   0  298.17   10.40
   6  -9   0  292.27   12.20
  -6  -9   0  298.17   10.80
  -6   9   0  288.17   12.10
  -7  -9   0  151.98    7.00
   7  -9   0  130.99    8.10
  -7  -9   0  139.29    6.60
   7  -9   0  135.69    8.30
   7  -9   0  153.28    9.10
  -7   9   0  136.79    8.10
   8  -9   0  131.99    8.50
   8  -9   0  139.19    9.00
  -8  -9   0  120.49    6.20
   8  -9   0  126.99    8.30
  -8  -9   0  134.49    9.00
  -8  -9   0  145.39    7.20
  -8   9   0  127.49    8.10
   9  -9   0   79.59    8.10
  -9  -9   0   86.49    5.00
   9  -9   0   68.19    7.10
   9  -9   0   78.29    6.70
  -9  -9   0   77.59    8.20
  -9  -9   0   90.89    6.00
  -9   9   0   82.89    6.80
 -10  -9   0   24.40    3.10
 -10  -9   0   31.80    6.60
  10  -9   0   21.60    5.30
  10  -9   0   18.70    4.30
 -10  -9   0   27.40    4.00
  10  -9   0   23.30    4.80
 -10   9   0   31.70    5.00
 -10   9   0   24.10    4.90
   0 -10   0  420.56   14.40
   0 -10   0  414.86   14.60
   0 -10   0  416.96   14.70
   1 -10   0    1.60    1.90
  -1 -10   0    0.60    1.70
   1 -10   0    0.60    2.00
   1 -10   0    2.80    1.90
  -1 -10   0   -0.50    1.70
  -1 -10   0    3.10    1.80
  -2 -10   0  368.96   12.40
   2 -10   0  364.16   13.70
  -2 -10   0  333.07   12.20
   2 -10   0  339.67   13.10
  -2 -10   0  359.86   12.90
   2 -10   0  353.46   13.60
  -3 -10   0   31.60    3.40
   3 -10   0   27.80    4.20
   3 -10   0   31.10    4.20
  -3 -10   0   30.00    3.40
   3 -10   0   24.70    4.00
  -3 -10   0   24.40    3.30
  -4 -10   0   96.79    5.30
  -4 -10   0  103.79    5.90
   4 -10   0  111.09    6.90
   4 -10   0  108.89    7.30
   4 -10   0  101.89    7.10
  -4  10   0  108.89   11.20
   5 -10   0    4.30    2.80
   5 -10   0    2.20    2.40
  -5 -10   0    4.30    1.90
  -5 -10   0    2.70    1.50
   5 -10   0    5.40    2.50
  -5  10   0    6.60    2.80
   6 -10   0    4.30    2.90
   6 -10   0   13.60    3.80
   6 -10   0   11.80    3.30
  -6 -10   0   11.60    2.60
  -6 -10   0    9.60    2.10
  -6  10   0    7.60    2.90
  -7 -10   0    2.20    1.70
   7 -10   0    2.00    2.60
   7 -10   0    2.90    2.80
  -7 -10   0   -1.10    1.50
   7 -10   0    1.30    2.50
  -7  10   0    1.10    2.30
  -8 -10   0   24.20    5.20
  -8 -10   0   21.60    3.40
   8 -10   0   19.70    4.20
   8 -10   0   26.30    5.20
  -8 -10   0   22.30    3.00
   8 -10   0   17.40    4.30
  -8  10   0   23.20    4.40
   0 -11   0   -0.30    1.60
   0 -11   0   -0.60    1.60
   0 -11   0    0.30    2.00
   1 -11   0    1.40    2.10
  -1 -11   0   -0.10    1.80
   1 -11   0    0.40    1.70
  -1 -11   0   -0.20    1.80
  -1 -11   0    0.30    1.60
   1 -11   0    1.90    2.20
  -2 -11   0   21.50    3.20
   2 -11   0   24.40    4.10
  -2 -11   0   19.70    3.40
   2 -11   0   23.00    3.80
   2 -11   0   18.00    3.50
  -2 -11   0   23.90    3.70
  -3 -11   0    1.30    1.90
   3 -11   0    3.70    2.40
  -3 -11   0    0.20    1.40
   3 -11   0    0.60    2.10
   3 -11   0    0.20    2.20
   4 -11   0   83.59    7.80
  -4 -11   0   73.29    4.80
   4 -11   0   74.09    6.20
  -4 -11   0   64.89    5.20
   4 -11   0   69.29    6.90
  -5 -11   0   23.60    3.10
   5 -11   0   25.40    4.30
   5 -11   0   30.40    5.00
   5 -11   0   31.10    4.90
  -5 -11   0   30.20    3.90
   6 -11   0   25.40    5.00
   6 -11   0   18.40    4.20
  -6 -11   0   21.50    2.90
   6 -11   0   26.10    5.50
   0 -12   0   -1.50    1.80
   0 -12   0    0.30    2.10
   1 -12   0    0.30    2.70
   1 -12   0   -1.30    2.20
   1 -12   0    1.50    2.00
  -1 -12   0   -1.70    1.40
  -2 -12   0    2.80    1.80
   2 -12   0   -0.50    2.10
   2 -12   0   -0.30    2.00
 -15   0   1   -0.40    2.70
 -15   0   1   -2.60    2.40
 -15   0   1    4.70    3.10
 -15   0   1   -0.70    2.80
  14   0  -1   -1.10    2.00
 -14   0   1   -1.00    2.80
 -14   0   1    2.80    2.80
 -14   0   1    1.00    2.60
 -14   0   1    4.40    3.20
 -13   0   1   -0.40    2.00
  13   0  -1    2.20    2.30
 -13   0   1    3.20    2.30
 -13   0   1    3.70    2.80
 -13   0   1   -0.90    2.50
 -12   0   1   -1.90    2.00
 -12   0   1   -3.10    1.70
  12   0  -1   -2.80    1.70
 -12   0   1   -1.40    2.00
  12   0  -1    0.10    1.50
 -12   0   1   -0.50    1.80
  11   0  -1    0.70    1.70
 -11   0   1    0.70    1.50
 -11   0   1   -0.60    2.00
 -11   0   1    1.40    1.80
  11   0  -1    0.80    1.50
  11   0  -1    1.70    1.90
  10   0  -1    4.10    2.00
 -10   0   1   -1.80    1.20
  10   0  -1   -1.30    1.40
 -10   0   1    1.80    1.90
 -10   0   1   -0.70    1.60
  10   0  -1   -0.50    1.30
 -10   0   1   -1.30    1.40
 -10   0   1   -1.60    1.10
  -9   0   1   -1.30    1.30
  -9   0   1   -0.20    1.40
  -9   0   1   -3.00    1.20
  -9   0   1    0.30    1.30
  -9   0   1    0.30    1.10
   9   0  -1    2.00    1.50
   9   0  -1   -0.80    1.20
   9   0  -1   -1.50    1.00
  -9   0   1    0.10    1.20
  -8   0   1    0.50    1.20
   8   0  -1    0.20    1.30
   8   0  -1   -0.10    1.30
  -8   0   1   -2.20    0.80
   8   0  -1   -1.00    1.00
  -8   0   1   -2.40    1.20
  -8   0   1   -0.10    1.20
  -8   0   1   -3.00    1.10
  -8   0   1   -2.50    0.90
  -7   0   1   -0.40    0.80
   7   0  -1   -0.70    1.00
   7   0  -1   -1.70    1.10
  -7   0   1    0.80    1.10
  -7   0   1    1.10    1.30
   7   0  -1   -0.60    0.90
   7   0  -1   -0.90    1.10
  -7   0   1   -0.40    1.20
   7   0  -1    1.50    1.10
  -7   0   1   -0.20    1.00
   7   0  -1   -0.40    0.80
   6   0  -1   -0.60    0.90
   6   0  -1   -1.20    1.10
   6   0  -1   -0.90    0.80
  -6   0   1   -0.30    1.00
  -6   0   1    0.20    1.10
  -6   0   1   -2.60    0.70
  -6   0   1   -0.70    1.10
   6   0  -1   -0.50    1.00
   6   0  -1   -0.20    1.00
  -6   0   1    0.90    1.10
   6   0  -1   -1.70    0.90
  -6   0   1    0.60    1.10
   5   0  -1    0.10    0.90
   5   0  -1   -0.10    0.90
  -5   0   1    0.50    0.90
  -5   0   1   -0.80    0.60
   5   0  -1    0.50    1.00
   5   0  -1   -1.10    0.50
  -5   0   1    0.40    1.00
  -5   0   1   -0.60    0.80
  -5   0   1    1.40    0.90
  -5   0   1    1.70    1.00
   5   0  -1   -0.70    0.90
   5   0  -1    0.30    0.70
   4   0  -1   -0.60    0.80
  -4   0   1   -1.50    0.80
  -4   0   1   -1.40    0.60
  -4   0   1   -1.10    0.70
  -4   0   1   -0.40    0.80
   4   0  -1   -0.50    0.80
  -4   0   1   -0.80    0.70
   4   0  -1   -0.50    0.70
   4   0  -1   -1.60    0.60
   4   0  -1   -0.80    0.70
   4   0  -1   -1.20    0.80
  -4   0   1   -1.80    0.60
   3   0  -1   -2.10    0.70
   3   0  -1   -3.10    0.50
  -3   0   1   -2.40    0.80
   3   0  -1   -1.10    0.80
  -3   0   1   -2.90    0.70
   3   0  -1   -2.20    0.70
  -3   0   1   -2.60    0.70
   3   0  -1   -3.30    0.80
  -3   0   1   -2.80    0.50
   3   0  -1   -2.50    0.70
  -3   0   1   -4.10    0.50
  -3   0   1   -3.20    0.70
  -2   0   1   -4.80    0.40
   2   0  -1   -4.40    0.50
  -2   0   1   -3.60    0.50
  -2   0   1   -4.50    0.40
   2   0  -1   -3.50    0.40
   2   0  -1   -3.50    0.50
  -2   0   1   -2.80    0.60
   2   0  -1   -3.40    0.60
   2   0  -1   -3.40    0.50
  -2   0   1   -3.90    0.60
   2   0  -1   -3.00    0.60
  -1   0   1   -8.90    0.20
   1   0  -1   -9.00    0.20
   1   0  -1   -9.10    0.20
   1   0  -1   -8.80    0.10
   1   0  -1   -9.00    0.20
   1   0  -1   -9.10    0.20
  -1   0   1   -9.00    0.20
  -1   0   1   -8.80    0.20
  -1   0   1   -9.00    0.10
  -1   0   1   -8.80    0.20
   1   0  -1   -9.40    0.20
  -1   0   1   -9.10    0.20
   0   0  -1    0.10    0.10
   0   0   1    0.10    0.10
   0   0   1    0.00    0.10
   0   0  -1    0.00    0.10
   0   0   1    0.00    0.10
   0   0  -1    0.00    0.10
   0   0  -1    0.00    0.10
   0   0   1    0.00    0.10
   0   0   1    0.00    0.10
   0   0  -1    0.00    0.10
   1   0   1   -0.20    0.30
   1   0   1    0.00    0.20
  -1   0  -1    0.00    0.20
   1   0   1    0.10    0.20
  -1   0  -1   -0.20    0.20
  -1   0  -1    0.00    0.20
  -1   0  -1    0.30    0.20
  -1   0  -1    0.00    0.10
   1   0   1    0.00    0.20
   1   0   1    0.20    0.20
  -1   0  -1    0.00    0.20
  -1   0  -1    0.10    0.20
   1   0   1    0.10    0.10
  -2   0  -1   -0.10    0.40
  -2   0  -1   -0.40    0.40
   2   0   1   -0.40    0.40
   2   0   1   -0.40    0.40
   2   0   1   -0.70    0.10
  -2   0  -1   -0.70    0.40
   2   0   1   -0.60    0.50
   2   0   1   -0.40    0.40
  -2   0  -1   -0.10    0.40
   2   0   1    0.50    0.70
  -2   0  -1   -0.50    0.30
  -2   0  -1   -0.30    0.60
   3   0   1    0.10    0.50
  -3   0  -1   -0.80    0.80
  -3   0  -1    0.90    0.60
   3   0   1   -0.40    0.50
   3   0   1    0.50    0.90
   3   0   1   -0.20    0.60
  -3   0  -1   -1.30    0.40
  -3   0  -1   -0.10    0.60
   3   0   1   -1.00    0.40
   3   0   1   -0.70    0.10
  -3   0  -1   -0.30    0.50
  -4   0  -1    0.00    0.70
   4   0   1    0.00    0.70
   4   0   1   -1.30    1.00
  -4   0  -1   -1.20    0.70
   4   0   1   -1.90    0.60
   4   0   1   -1.30    0.20
   4   0   1   -1.00    0.60
  -4   0  -1   -1.70    0.60
  -4   0  -1   -0.60    1.00
   4   0   1   -0.40    0.80
  -4   0  -1   -1.40    0.70
   5   0   1   -0.10    0.70
  -5   0  -1   -0.50    1.00
  -5   0  -1   -1.20    0.70
   5   0   1   -0.50    0.20
  -5   0  -1   -0.80    0.60
  -5   0  -1   -0.10    0.70
   5   0   1    1.20    0.80
   5   0   1    0.40    0.90
   5   0   1    0.30    0.80
   5   0   1   -1.40    0.90
  -5   0  -1   -0.20    0.70
   6   0   1   -0.40    0.80
   6   0   1   -0.30    0.30
   6   0   1    0.10    0.90
  -6   0  -1    0.90    1.00
   6   0   1    0.20    0.90
  -6   0  -1   -0.90    0.70
   6   0   1    1.40    0.90
  -6   0  -1   -1.20    0.70
  -6   0  -1   -0.40    0.80
  -6   0  -1   -0.20    0.70
   6   0   1   -1.30    1.00
  -7   0  -1   -1.10    0.80
  -7   0  -1    0.90    1.10
  -7   0  -1   -1.40    1.20
   7   0   1    0.40    0.50
   7   0   1   -1.50    0.80
  -7   0  -1    0.30    0.90
  -7   0  -1   -1.40    0.80
   7   0   1   -0.30    0.90
  -7   0  -1   -1.40    1.00
   7   0   1   -1.40    0.90
   8   0   1   -0.90    1.00
  -8   0  -1   -0.30    1.10
  -8   0  -1   -0.30    1.20
  -8   0  -1    0.60    1.20
   8   0   1    0.00    0.60
  -8   0  -1   -1.00    1.00
  -8   0  -1    0.00    1.50
   8   0   1   -0.20    1.20
  -8   0  -1   -0.30    1.20
   9   0   1   -0.70    1.20
  -9   0  -1    0.40    1.30
  -9   0  -1    0.30    1.60
  -9   0  -1    0.80    1.30
  -9   0  -1    1.80    1.70
   9   0   1    0.40    0.70
  -9   0  -1    0.50    1.30
   9   0   1    0.40    1.40
  -9   0  -1   -3.50    1.30
  -9   0  -1    0.50    1.40
 -10   0  -1   -1.40    1.20
 -10   0  -1   -1.40    1.10
 -10   0  -1   -1.00    1.90
  10   0   1    0.80    1.50
 -10   0  -1   -2.60    1.40
 -10   0  -1    0.20    2.00
 -10   0  -1    0.30    1.70
  10   0   1   -0.60    0.60
 -11   0  -1   -2.00    1.50
 -11   0  -1   -0.90    1.40
 -11   0  -1    3.30    2.20
  11   0   1    3.50    2.00
 -11   0  -1    0.30    1.80
 -12   0  -1    2.40    2.60
 -12   0  -1   -1.70    2.00
 -12   0  -1    1.70    2.00
 -12   0  -1   -2.50    1.70
  12   0   1    1.70    2.10
  13   0   1   -0.50    2.00
 -13   0  -1    0.40    2.40
 -13   0  -1    2.40    2.70
 -13   0  -1    0.70    2.70
 -13   0  -1   -0.30    2.50
 -14   0  -1    1.40    2.70
 -14   0  -1    1.00    2.70
 -14   0  -1   -2.00    2.40
 -14   0  -1    3.00    3.00
 -15   0  -1   -1.30    2.60
 -15   0  -1   -2.90    2.40
 -15   0  -1   -0.40    2.20
 -15   0  -1   -0.30    2.50
 -15  -1   1    5.10    3.10
 -15  -1   1   10.00    3.80
 -15  -1   1    2.30    2.80
 -15  -1   1    2.90    3.00
 -15   1   1    2.80    3.10
 -15   1   1    3.70    3.10
 -15   1   1    3.00    3.00
 -15   1   1    7.40    3.00
 -14  -1   1   40.20    5.80
  14  -1  -1   32.90    4.30
 -14  -1   1   39.50    5.20
 -14  -1   1   42.90    5.50
 -14  -1   1   39.40    5.60
  14  -1  -1   36.70    5.10
 -14   1   1   41.20    5.70
 -14   1   1   48.20    6.00
 -14   1   1   34.80    4.80
 -14   1   1   31.20    5.30
 -13  -1   1   48.80    6.20
  13  -1  -1   42.70    4.70
  13  -1  -1   44.30    5.30
 -13  -1   1   49.50    5.30
 -13   1   1   54.99    6.50
  13   1  -1   44.80    5.30
 -13   1   1   57.59    6.10
 -13   1   1   39.60    5.00
 -13   1   1   53.39    6.30
 -12  -1   1   27.40    4.10
  12  -1  -1   26.90    3.60
 -12  -1   1   39.30    5.40
  12  -1  -1   30.40    4.30
  12   1  -1   30.40    4.10
 -12   1   1   36.70    5.10
 -12   1   1   31.80    4.60
 -12   1   1   34.40    4.70
 -12   1   1   24.00    3.80
 -11  -1   1   12.70    2.10
 -11  -1   1   12.20    2.70
  11  -1  -1   17.80    3.20
 -11  -1   1   10.00    2.60
 -11  -1   1   13.90    2.90
  11  -1  -1   14.90    2.70
 -11  -1   1   13.80    3.40
  11  -1  -1   11.10    2.80
 -11  -1   1    8.10    2.70
 -11   1   1   13.30    3.40
 -11   1   1   18.40    3.30
 -11   1   1   17.30    3.30
 -11   1   1   18.00    3.50
  11   1  -1   12.80    2.80
 -11   1   1   15.90    3.10
  10  -1  -1   14.50    2.80
 -10  -1   1   17.00    3.30
  10  -1  -1   16.60    2.70
 -10  -1   1   10.60    2.60
 -10  -1   1   18.10    2.90
 -10  -1   1    7.00    2.30
 -10  -1   1   12.40    2.60
 -10  -1   1   12.60    2.00
  10  -1  -1   10.40    2.50
 -10   1   1   19.20    3.10
 -10   1   1    8.90    2.50
 -10   1   1   15.60    3.10
 -10   1   1   15.60    2.80
  10   1  -1   14.90    2.70
 -10   1   1   16.00    3.30
  -9  -1   1    9.00    2.60
   9  -1  -1   10.80    2.50
   9  -1  -1   13.00    2.50
  -9  -1   1   10.70    2.50
  -9  -1   1   10.20    1.70
   9  -1  -1   13.90    2.40
  -9  -1   1    9.40    2.10
  -9  -1   1    9.30    2.30
  -9   1   1   11.30    2.30
  -9   1   1   10.70    2.60
  -9   1   1    9.60    2.40
   9   1  -1   12.50    2.50
  -9   1   1   10.50    2.30
  -9   1   1   14.30    2.40
  -9   1   1   12.30    2.50
  -8  -1   1    1.80    1.40
  -8  -1   1    1.70    1.00
  -8  -1   1    0.80    1.20
   8  -1  -1   -1.40    1.10
   8  -1  -1    2.60    1.40
  -8  -1   1    1.20    1.40
   8  -1  -1    1.80    1.50
   8  -1  -1    2.40    1.60
  -8  -1   1   -0.40    1.50
  -8  -1   1    2.60    1.60
   8   1  -1    1.40    1.00
   8   1  -1    2.20    1.60
  -8   1   1    3.30    1.50
  -8   1   1    1.40    1.20
  -8   1   1    2.30    1.60
  -8   1   1    1.90    1.50
  -8   1   1    1.20    1.60
   7  -1  -1   14.90    2.40
   7  -1  -1   12.40    2.20
  -7  -1   1   14.00    2.50
  -7  -1   1   12.70    1.40
  -7  -1   1   15.70    2.20
  -7  -1   1   13.20    2.10
   7  -1  -1   10.60    2.00
   7  -1  -1   11.40    2.00
  -7  -1   1   12.90    2.00
  -7  -1   1   14.50    2.20
   7  -1  -1   14.20    2.20
   7  -1  -1   10.30    1.80
  -7   1   1   14.20    2.50
  -7   1   1   10.60    2.00
   7   1  -1   14.30    2.10
   7   1  -1   15.00    1.60
  -7   1   1   13.90    1.90
   7   1  -1   16.40    2.30
  -7   1   1   13.50    2.10
   7   1  -1   11.90    2.30
   7   1  -1   13.30    2.20
  -7   1   1   18.90    2.50
   6  -1  -1   95.49    4.60
   6  -1  -1  107.59    4.90
   6  -1  -1  104.89    4.80
  -6  -1   1  105.59    5.40
  -6  -1   1  102.79    4.70
  -6  -1   1  107.79    4.90
  -6  -1   1  109.29    4.90
  -6  -1   1  105.89    4.90
   6  -1  -1  104.09    5.10
   6  -1  -1  107.59    4.50
   6  -1  -1  109.69    4.80
  -6  -1   1  106.19    3.70
   6   1  -1  113.99    4.80
  -6   1   1   92.79    4.90
  -6   1   1  104.39    4.80
  -6   1   1  101.19    4.70
  -6   1   1  103.49    4.70
   6   1  -1  107.89    4.90
   6   1  -1  108.79    5.30
  -6   1   1  101.39    4.40
   6   1  -1  109.69    5.00
   6   1  -1  107.09    3.80
  -5  -1   1  340.77    9.20
   5  -1  -1  347.67   10.10
  -5  -1   1  340.47   10.30
   5  -1  -1  342.17   10.70
   5  -1  -1  344.47   10.40
  -5  -1   1  348.47   11.20
  -5  -1   1  353.86   10.60
   5  -1  -1  337.97   10.40
   5  -1  -1  351.76   10.40
  -5  -1   1  333.57   10.50
  -5  -1   1  334.87   10.40
   5  -1  -1  331.77   10.20
  -5   1   1  340.47   10.00
  -5   1   1  341.67   10.30
  -5   1   1  340.97   10.70
  -5   1   1  319.97   10.30
   5   1  -1  353.46   10.60
   5   1  -1  342.27   10.90
   5   1  -1  346.27   10.60
  -5   1   1  330.87   10.40
   5   1  -1  341.17   10.30
  -5   1   1  328.77   10.20
   5   1  -1  337.87    9.20
  -4  -1   1    2.80    0.90
   4  -1  -1    3.50    1.00
   4  -1  -1    3.20    0.90
   4  -1  -1    2.60    1.00
   4  -1  -1    2.20    1.00
  -4  -1   1    6.80    1.30
  -4  -1   1    4.40    1.10
   4  -1  -1    1.60    0.80
  -4  -1   1    2.50    1.20
  -4  -1   1    2.60    0.50
   4  -1  -1    1.50    0.90
  -4  -1   1    3.00    1.10
  -4   1   1    2.70    1.00
   4   1  -1    1.20    0.90
  -4   1   1    6.00    1.20
   4   1  -1    2.70    0.60
   4   1  -1    2.90    1.20
  -4   1   1    1.20    0.90
  -4   1   1    1.80    0.90
  -4   1   1    2.70    0.90
  -4   1   1    2.00    1.00
   4   1  -1    2.80    1.10
   4   1  -1    0.50    0.90
   3  -1  -1 2347.36   54.99
  -3  -1   1 2207.68   55.19
   3  -1  -1 2266.87   55.09
  -3  -1   1 2245.68   54.39
   3  -1  -1 2251.17   55.09
  -3  -1   1 2138.09   55.09
   3  -1  -1 2311.67   55.09
  -3  -1   1 2273.77   55.39
  -3  -1   1 2155.88   55.09
   3  -1  -1 2233.18   54.99
   3  -1  -1 2227.18   55.09
  -3  -1   1 2150.18   55.19
  -3   1   1 2231.18   54.99
  -3   1   1 2319.67   55.19
   3   1  -1 2245.68   54.69
   3   1  -1 2102.59   54.99
  -3   1   1 2275.47   55.09
  -3   1   1 2257.17   55.09
   3   1  -1 2245.48   55.09
   3   1  -1 2289.67   55.49
   3   1  -1 2082.49   55.09
  -3   1   1 2281.37   54.99
  -3   1   1 2279.07   55.09
  -2  -1   1   18.00    1.20
   2  -1  -1   17.40    1.20
  -2  -1   1   20.90    1.30
   2  -1  -1   20.40    1.30
   2  -1  -1   20.20    1.30
   2  -1  -1   21.50    1.40
  -2  -1   1   22.40    1.30
   2  -1  -1   18.70    1.20
  -2  -1   1   21.40    1.30
   2  -1  -1   20.70    1.30
  -2   1   1   19.30    1.30
  -2   1   1   18.80    1.30
  -2   1   1   20.80    1.30
  -2   1   1   20.90    1.30
   2   1  -1   20.20    1.20
   2   1  -1   20.00    1.30
   2   1  -1   19.20    1.20
  -2   1   1   20.40    1.30
   0  -1   1    0.00    0.20
   0  -1  -1   -0.30    0.10
   0  -1  -1   -0.10    0.10
   0  -1  -1    0.10    0.10
   0  -1   1    0.00    0.20
   0  -1   1   -0.20    0.20
   0  -1   1    0.00    0.20
   0  -1   1    0.20    0.20
   0  -1  -1   -0.10    0.30
   0  -1  -1   -0.10    0.10
   0  -1   1    2.20    0.40
   0   1   1   -0.10    0.10
   0   1  -1    0.00    0.20
   0   1  -1   -0.20    0.20
   1  -1   1  242.28    7.40
   1  -1   1  223.88    7.40
   1  -1   1  299.17    7.60
   1   1   1  281.07    6.80
   1   1   1  304.17    6.90
  -1   1  -1  285.67    7.50
   1   1   1  312.67    6.90
  -1   1  -1  244.78    7.20
   2  -1   1  141.29    4.60
   2  -1   1  144.19    4.60
   2  -1   1  145.59    4.40
   2  -1   1  150.18    4.70
  -2  -1  -1  145.29    4.30
  -2  -1  -1  152.08    4.20
   2  -1   1  141.59    4.60
   2  -1   1  155.78    4.80
  -2  -1  -1  152.88    4.20
   2  -1   1  150.48    4.70
  -2  -1  -1  151.38    4.30
  -2  -1  -1  148.79    4.90
  -2   1  -1  144.29    4.60
   2   1   1  147.19    4.30
  -2   1  -1  143.89    4.60
  -2   1  -1  149.49    4.80
  -2   1  -1  147.29    4.70
  -2   1  -1  150.18    4.60
  -2   1  -1  154.38    4.50
  -2   1  -1  148.09    4.60
   2   1   1  149.19    4.10
   2   1   1  153.08    4.90
   2   1   1  150.18    4.30
  -3  -1  -1   52.19    2.20
   3  -1   1   48.90    2.20
  -3  -1  -1   53.49    2.90
   3  -1   1   51.79    2.60
  -3  -1  -1   50.89    2.10
   3  -1   1   47.30    2.40
  -3  -1  -1   46.60    2.10
   3  -1   1   44.60    2.40
   3  -1   1   49.50    2.40
   3  -1   1   47.70    2.40
  -3  -1  -1   48.50    2.10
   3  -1   1   51.19    2.40
   3   1   1   50.89    2.10
   3   1   1   49.80    2.80
  -3   1  -1   48.80    2.40
  -3   1  -1   46.60    2.20
   3   1   1   48.00    2.30
  -3   1  -1   47.10    2.40
   3   1   1   47.70    2.00
  -3   1  -1   47.70    2.40
   3   1   1   47.00    2.10
  -3   1  -1   48.50    2.30
  -3   1  -1   49.50    2.40
  -3   1  -1   47.30    2.60
  -4  -1  -1   34.60    1.80
  -4  -1  -1   36.30    2.10
  -4  -1  -1   35.80    2.00
   4  -1   1   34.40    2.20
   4  -1   1   38.10    2.30
   4  -1   1   34.00    2.40
   4  -1   1   33.80    2.30
  -4  -1  -1   35.10    2.00
  -4  -1  -1   34.00    2.80
   4  -1   1   32.60    2.20
  -4  -1  -1   39.60    2.20
   4  -1   1   34.40    2.20
  -4   1  -1   37.20    2.30
   4   1   1   34.90    2.00
  -4   1  -1   36.20    2.30
  -4   1  -1   37.30    2.60
  -4   1  -1   36.30    2.20
  -4   1  -1   37.30    2.10
  -4   1  -1   33.60    2.20
  -4   1  -1   32.70    2.10
   4   1   1   40.00    2.10
   4   1   1   39.10    2.00
   4   1   1   38.00    2.20
   4   1   1   31.30    2.60
  -5  -1  -1   58.99    3.90
   5  -1   1   55.89    3.10
  -5  -1  -1   59.39    2.60
  -5  -1  -1   59.19    3.00
   5  -1   1   58.39    3.20
  -5  -1  -1   64.79    3.20
   5  -1   1   62.09    3.60
   5  -1   1   56.49    3.00
  -5  -1  -1   61.89    3.00
   5  -1   1   57.39    3.10
  -5   1  -1   56.19    3.10
  -5   1  -1   57.29    3.20
  -5   1  -1   53.69    2.90
   5   1   1   61.79    3.00
  -5   1  -1   54.79    3.00
  -5   1  -1   55.99    3.10
   5   1   1   63.09    3.20
   5   1   1   61.69    3.00
   5   1   1   61.49    3.80
  -5   1  -1   59.39    3.20
   5   1   1   61.19    2.90
  -5   1  -1   64.09    3.70
   6  -1   1   29.40    2.50
   6  -1   1   31.90    2.80
  -6  -1  -1   32.80    2.50
  -6  -1  -1   25.60    3.20
   6  -1   1   34.30    2.60
  -6  -1  -1   33.20    2.10
   6  -1   1   29.90    2.60
   6  -1   1   29.00    2.50
   6  -1   1   31.30    3.20
  -6  -1  -1   30.40    2.50
  -6  -1  -1   27.30    2.30
  -6  -1  -1   32.00    2.50
  -6   1  -1   33.40    2.50
  -6   1  -1   28.50    2.40
  -6   1  -1   34.00    2.90
  -6   1  -1   31.20    2.40
   6   1   1   33.40    2.60
  -6   1  -1   32.30    2.60
   6   1   1   31.00    2.40
   6   1   1   31.70    2.30
   6   1   1   34.80    3.00
  -6   1  -1   32.90    2.40
  -6   1  -1   32.50    2.60
   6   1   1   30.70    2.30
   7  -1   1    7.90    1.80
  -7  -1  -1    4.70    1.40
  -7  -1  -1    5.70    1.20
  -7  -1  -1    4.70    1.40
  -7  -1  -1    4.40    1.90
  -7  -1  -1    0.30    1.40
  -7  -1  -1    5.20    1.40
   7  -1   1    4.60    1.50
   7  -1   1    4.30    1.40
   7  -1   1    4.20    1.50
  -7   1  -1    3.60    1.40
   7   1   1    3.80    1.20
  -7   1  -1    7.40    1.60
   7   1   1    3.60    1.30
  -7   1  -1    4.10    1.50
  -7   1  -1    4.30    1.40
  -7   1  -1    5.40    1.60
  -7   1  -1    4.30    1.50
  -7   1  -1    5.20    1.90
  -8  -1  -1   62.89    4.00
  -8  -1  -1   64.19    4.00
  -8  -1  -1   69.79    4.20
  -8  -1  -1   72.09    4.40
   8  -1   1   70.99    4.20
   8  -1   1   63.59    4.10
  -8  -1  -1   58.59    4.80
  -8  -1  -1   72.49    3.60
   8  -1   1   69.09    4.10
  -8   1  -1   69.79    4.30
  -8   1  -1   68.99    4.30
  -8   1  -1   61.99    3.90
   8   1   1   69.39    3.90
  -8   1  -1   72.69    4.40
  -8   1  -1   60.39    4.70
  -8   1  -1   75.39    4.40
   8   1   1   65.09    4.00
  -8   1  -1   65.19    4.30
  -9  -1  -1   83.29    4.30
   9  -1   1   85.89    5.00
   9  -1   1   94.59    5.20
  -9  -1  -1   90.69    5.10
  -9  -1  -1   83.19    4.90
  -9  -1  -1   87.29    5.10
   9  -1   1   79.69    4.90
  -9  -1  -1   91.99    6.10
  -9   1  -1   77.09    5.60
  -9   1  -1   92.89    5.30
  -9   1  -1   93.39    5.30
   9   1   1   88.99    4.90
   9   1   1   90.99    5.00
  -9   1  -1   90.29    5.30
  -9   1  -1   95.29    5.40
  -9   1  -1   87.39    5.30
 -10  -1  -1  186.68    8.40
 -10  -1  -1  209.98    8.50
 -10  -1  -1  205.18    9.80
 -10  -1  -1  197.98    7.40
  10  -1   1  192.18    8.50
 -10  -1  -1  190.78    8.40
  10  -1   1  193.08    8.50
  10  -1   1  196.58    8.20
  10   1   1  203.18    8.30
 -10   1  -1  182.98    8.40
 -10   1  -1  192.68    8.80
 -10   1  -1  211.48    8.70
 -10   1  -1  200.38    8.70
  10   1   1  202.58    8.30
 -10   1  -1  185.38    9.50
  11  -1   1   46.50    4.80
 -11  -1  -1   50.99    5.00
 -11  -1  -1   49.80    5.00
 -11  -1  -1   49.99    5.30
 -11  -1  -1   45.80    5.50
  11  -1   1   47.40    4.60
 -11  -1  -1   35.10    4.10
 -11   1  -1   56.29    5.30
  11   1   1   41.70    4.40
 -11   1  -1   56.69    6.10
 -11   1  -1   49.40    5.10
 -11   1  -1   43.10    4.70
  12  -1   1   85.39    6.10
 -12  -1  -1   97.89    7.00
 -12  -1  -1   90.39    6.40
 -12  -1  -1   87.59    7.00
 -12  -1  -1   87.79    5.90
  12  -1   1   72.09    5.20
 -12   1  -1   72.59    5.70
 -12   1  -1   76.79    6.70
 -12   1  -1   85.19    6.10
 -12   1  -1   89.19    6.60
  12   1   1   73.19    5.40
 -13  -1  -1    8.10    2.90
  13  -1   1    4.40    2.50
 -13  -1  -1    9.70    2.80
 -13  -1  -1   10.00    3.60
 -13  -1  -1    8.30    3.20
 -13   1  -1    7.20    3.20
 -13   1  -1    3.40    2.60
 -13   1  -1    6.30    3.00
 -13   1  -1    4.70    2.60
 -14  -1  -1   36.50    5.80
 -14  -1  -1   29.20    4.40
 -14  -1  -1   27.90    4.70
  14  -1   1   29.30    4.80
 -14  -1  -1   40.10    5.90
 -14   1  -1   29.80    4.80
 -14   1  -1   29.90    5.40
 -14   1  -1   38.80    5.40
 -14   1  -1   28.20    5.10
 -15  -1  -1   -3.50    2.10
 -15  -1  -1    1.60    2.90
 -15  -1  -1    5.50    3.30
 -15  -1  -1    3.60    3.50
 -15   1  -1   -1.20    2.80
 -15   1  -1    2.00    2.90
 -15   1  -1    0.10    2.90
 -15   1  -1    2.50    3.00
  15  -2  -1    6.80    2.70
 -15  -2   1   10.50    3.80
 -15  -2   1    1.80    2.80
 -15  -2   1    6.00    2.80
  15  -2  -1   10.90    3.60
 -15  -2   1    3.40    3.10
 -15   2   1    4.40    3.40
 -15   2   1   11.60    4.20
 -15   2   1    2.00    2.90
 -15   2   1    7.70    3.20
 -14  -2   1   24.60    4.90
 -14  -2   1   20.60    3.90
  14  -2  -1   27.40    4.70
  14  -2  -1   26.00    4.20
 -14   2   1   28.70    4.50
 -14   2   1   31.30    5.20
 -14   2   1   24.70    5.10
 -14   2   1   30.50    5.20
  13  -2  -1   48.10    5.20
 -13  -2   1   62.09    6.80
 -13  -2   1   53.09    5.50
 -13  -2   1   51.19    5.60
  13  -2  -1   60.69    6.30
 -13   2   1   55.49    5.60
 -13   2   1   61.09    6.40
 -13   2   1   49.30    6.30
 -13   2   1   54.09    6.40
  12  -2  -1  108.89    7.10
 -12  -2   1  104.19    7.50
 -12  -2   1  104.19    6.90
  12  -2  -1  111.49    6.80
 -12  -2   1  111.49    6.90
 -12   2   1  116.99    7.40
 -12   2   1  116.09    7.90
 -12   2   1  109.09    7.40
 -12   2   1  114.29    6.70
  12   2  -1  116.89    6.70
  11  -2  -1  232.38   10.20
 -11  -2   1  230.48    9.70
 -11  -2   1  225.08   10.90
  11  -2  -1  250.37   10.60
 -11  -2   1  239.08    9.90
  11  -2  -1  233.78    9.80
 -11  -2   1  219.18    9.90
 -11  -2   1  229.48    8.20
  11   2  -1  229.08    9.70
 -11   2   1  238.48   10.30
 -11   2   1  217.98   10.30
 -11   2   1  233.48    9.50
 -11   2   1  213.98   10.50
 -10  -2   1  139.19    5.30
 -10  -2   1  128.49    7.00
  10  -2  -1  146.09    7.40
 -10  -2   1  128.29    7.10
 -10  -2   1  145.59    8.10
  10  -2  -1  139.19    7.30
  10  -2  -1  136.59    6.80
 -10  -2   1  140.39    7.00
  10   2  -1  137.29    6.80
 -10   2   1  137.29    7.20
 -10   2   1  152.58    7.60
  10   2  -1  144.09    6.80
 -10   2   1  146.79    7.50
 -10   2   1  137.79    7.70
 -10   2   1  144.39    6.70
   9  -2  -1  653.23   20.20
  -9  -2   1  680.63   17.80
  -9  -2   1  637.84   19.60
  -9  -2   1  627.44   19.90
  -9  -2   1  658.23   21.30
   9  -2  -1  658.43   19.70
  -9  -2   1  676.33   20.00
  -9  -2   1  688.83   20.40
   9  -2  -1  686.63   20.30
   9   2  -1  688.33   19.70
  -9   2   1  685.43   20.30
  -9   2   1  666.13   20.20
  -9   2   1  602.44   19.00
  -9   2   1  736.53   20.80
   9   2  -1  644.24   19.60
  -9   2   1  615.64   20.60
  -8  -2   1  233.98    8.90
  -8  -2   1  239.98    9.20
  -8  -2   1  232.28   10.10
   8  -2  -1  245.48    9.00
   8  -2  -1  245.18    9.30
   8  -2  -1  208.48    8.90
   8  -2  -1  256.37    9.40
  -8  -2   1  247.08    7.40
  -8  -2   1  252.67    9.20
  -8  -2   1  257.17    9.50
  -8   2   1  262.67    9.50
  -8   2   1  252.47    8.60
   8   2  -1  243.58    9.00
   8   2  -1  256.67    9.00
  -8   2   1  235.28    9.70
  -8   2   1  237.38    9.40
  -8   2   1  242.08    9.30
  -7  -2   1 1536.65   42.50
  -7  -2   1 1604.34   41.70
   7  -2  -1 1656.83   41.70
  -7  -2   1 1536.15   41.10
   7  -2  -1 1591.94   41.60
   7  -2  -1 1592.24   41.40
  -7  -2   1 1624.34   41.40
   7  -2  -1 1645.84   41.40
  -7  -2   1 1624.14   41.50
  -7  -2   1 1574.94   39.20
  -7   2   1 1621.14   41.60
  -7   2   1 1363.76   41.50
  -7   2   1 1569.64   41.60
  -7   2   1 1593.34   40.50
  -7   2   1 1645.74   41.50
  -7   2   1 1620.94   41.70
  -7   2   1 1601.64   41.10
   7   2  -1 1608.84   41.10
   7   2  -1 1520.25   41.10
   6  -2  -1   50.39    3.40
  -6  -2   1   48.40    3.20
  -6  -2   1   49.40    2.10
  -6  -2   1   58.69    4.00
  -6  -2   1   59.49    3.50
  -6  -2   1   50.29    3.20
   6  -2  -1   48.30    3.30
   6  -2  -1   56.99    3.50
   6  -2  -1   53.49    3.40
   6  -2  -1   48.60    3.40
   6  -2  -1   55.69    3.40
  -6  -2   1   50.39    3.40
   6   2  -1   50.49    3.20
  -6   2   1   50.79    2.80
   6   2  -1   47.00    3.10
  -6   2   1   53.89    3.40
   6   2  -1   49.30    3.20
  -6   2   1   49.00    3.30
  -6   2   1   55.09    3.50
  -6   2   1   54.49    3.30
  -6   2   1   50.49    3.40
  -6   2   1   51.39    3.50
   6   2  -1   50.79    3.10
   5  -2  -1  586.34   16.40
   5  -2  -1  589.54   16.50
  -5  -2   1  577.24   14.60
   5  -2  -1  596.34   16.40
  -5  -2   1  577.84   16.20
   5  -2  -1  612.94   16.50
  -5  -2   1  570.54   16.90
  -5  -2   1  554.54   16.10
  -5  -2   1  605.44   16.50
   5  -2  -1  576.04   16.40
   5  -2  -1  578.74   16.40
  -5  -2   1  576.04   16.40
  -5   2   1  581.54   16.40
  -5   2   1  591.64   16.60
  -5   2   1  585.54   16.40
   5   2  -1  580.54   16.20
  -5   2   1  571.64   16.20
  -5   2   1  569.44   16.40
   5   2  -1  552.84   16.10
   5   2  -1  555.24   16.10
   5   2  -1  597.94   16.20
  -5   2   1  580.84   16.40
  -5   2   1  586.24   15.40
   4  -2  -1   10.40    1.50
   4  -2  -1   10.00    1.60
   4  -2  -1    9.80    1.50
  -4  -2   1   10.70    1.50
  -4  -2   1    7.50    0.60
  -4  -2   1   12.90    1.50
   4  -2  -1    8.70    1.50
  -4  -2   1    8.10    1.60
  -4  -2   1    8.40    1.40
  -4  -2   1    8.70    1.40
   4  -2  -1   10.70    1.50
  -4   2   1    7.80    1.40
  -4   2   1    9.30    1.50
  -4   2   1    9.40    1.50
  -4   2   1    7.90    1.00
   4   2  -1    9.00    1.40
  -4   2   1    9.90    1.50
   4   2  -1   10.60    1.60
  -4   2   1    9.80    1.60
  -4   2   1    7.80    1.40
   4   2  -1    8.90    1.30
   4   2  -1    7.30    1.20
   3  -2  -1   55.19    2.80
  -3  -2   1   55.99    2.60
   3  -2  -1   57.69    3.00
  -3  -2   1   52.89    2.60
   3  -2  -1   55.59    2.80
  -3  -2   1   59.49    2.70
   3  -2  -1   56.29    2.80
   3  -2  -1   57.29    2.90
  -3  -2   1   56.39    1.70
  -3  -2   1   54.99    2.50
  -3   2   1   55.09    2.10
  -3   2   1   55.69    2.80
  -3   2   1   54.89    2.80
  -3   2   1   54.39    2.80
  -3   2   1   53.09    2.80
   3   2  -1   58.59    2.50
   3   2  -1   58.09    2.60
  -3   2   1   55.99    2.90
  -3   2   1   60.49    2.80
   3   2  -1   53.09    2.50
   3   2  -1   57.69    2.70
   2  -2  -1   -1.50    0.30
  -2  -2   1   -1.40    0.50
   2  -2  -1   -2.10    0.60
   2  -2  -1   -2.00    0.60
   2  -2  -1   -1.90    0.60
   2  -2  -1   -1.70    0.80
  -2  -2   1   -1.60    0.50
   2  -2  -1   -1.70    0.70
   2  -2  -1   -1.60    0.60
  -2  -2   1   -2.20    0.30
  -2  -2   1   -2.40    0.40
  -2  -2   1   -1.90    0.50
  -2   2   1   -1.90    0.60
   2   2  -1   -1.90    0.50
   2   2  -1   -1.90    0.50
  -2   2   1   -2.20    0.60
   2   2  -1   -2.20    0.30
   2   2  -1   -1.30    0.60
   2   2  -1   -1.20    0.60
  -2   2   1   -2.00    0.60
  -2   2   1   -2.00    0.70
  -2   2   1   -1.60    0.60
  -2   2   1   -1.90    0.70
  -2   2   1   -1.30    0.30
   1  -2  -1   63.79    2.80
   1  -2  -1   61.19    2.40
   1  -2  -1   60.19    2.40
   1  -2  -1   62.69    2.50
   1  -2  -1   61.89    2.60
  -1  -2   1   63.39    2.50
  -1  -2   1   60.79    2.40
  -1  -2   1   59.69    2.40
   1  -2  -1   60.99    2.00
  -1  -2   1   64.79    2.80
  -1  -2   1   63.99    2.20
   1  -2  -1   61.59    2.50
  -1  -2   1   60.89    2.40
   1   2  -1   62.79    2.40
   1   2  -1   63.49    2.40
  -1   2   1   64.59    2.50
   1   2  -1   65.69    2.30
  -1   2   1   61.09    2.10
  -1   2   1   72.79    2.90
   1   2  -1   61.29    2.40
  -1   2   1   61.89    2.40
  -1   2   1   64.39    2.50
   0  -2   1   47.90    2.10
   0  -2  -1   46.90    1.80
   0  -2  -1   43.70    2.20
   0  -2  -1   45.10    1.80
   0  -2   1   46.80    2.10
   0  -2  -1   47.00    1.80
   0  -2   1   48.10    2.10
   0  -2   1   48.30    2.00
   0  -2  -1   46.40    1.80
   0  -2   1   46.20    2.00
   0  -2   1   47.70    2.10
   0   2   1   52.59    1.80
   0   2   1   48.40    1.80
   0   2  -1   49.20    2.10
   0   2  -1   53.09    2.10
   0   2   1   45.10    1.80
   0   2  -1   47.50    2.10
   0   2  -1   47.80    2.10
   0   2   1   37.90    1.70
   0   2  -1   46.00    2.00
   0   2   1   48.10    2.30
   1  -2   1 2159.78   53.09
  -1  -2  -1 2171.08   52.39
   1  -2   1 2219.38   53.19
   1  -2   1 2133.09   52.69
  -1  -2  -1 2137.39   52.69
  -1  -2  -1 2071.59   52.99
   1  -2   1 2172.18   53.09
   1  -2   1 2157.68   53.09
  -1  -2  -1 2213.18   53.69
  -1  -2  -1 2189.58   53.79
   1  -2   1 2137.19   53.29
   1  -2   1 2182.08   53.09
  -1   2  -1 2162.98   53.09
  -1   2  -1 2198.68   53.19
   1   2   1 2150.48   52.99
   1   2   1 2116.69   52.79
  -1   2  -1 2127.29   52.69
   1   2   1 2150.18   52.39
   1   2   1 2223.58   52.89
  -1   2  -1 2154.28   53.29
  -1   2  -1 2148.89   53.09
  -1   2  -1 2200.58   53.09
  -1   2  -1 2216.78   53.09
   2  -2   1  716.63   18.60
  -2  -2  -1  723.33   18.00
  -2  -2  -1  703.73   17.70
   2  -2   1  721.73   18.60
   2  -2   1  720.43   18.60
  -2  -2  -1  693.43   17.70
   2  -2   1  734.13   18.10
   2  -2   1  712.33   18.60
   2  -2   1  703.53   18.70
  -2  -2  -1  734.13   17.80
   2  -2   1  717.83   18.70
  -2  -2  -1  691.23   17.60
   2   2   1  718.33   17.60
  -2   2  -1  683.43   18.60
   2   2   1  668.53   17.80
  -2   2  -1  731.13   18.60
  -2   2  -1  736.93   18.60
  -2   2  -1  711.33   18.60
   2   2   1  686.13   17.60
  -2   2  -1  699.73   18.00
  -2   2  -1  700.93   18.60
  -2   2  -1  749.92   18.70
   3  -2   1 4176.38  101.59
  -3  -2  -1 4250.97  102.79
   3  -2   1 4235.58  102.29
   3  -2   1 4239.08  102.19
   3  -2   1 4223.78  102.29
  -3  -2  -1 3788.92  101.39
   3  -2   1 4172.08  102.19
  -3  -2  -1 4260.07  102.59
  -3  -2  -1 4150.88  104.69
  -3  -2  -1 3846.52  102.59
   3  -2   1 4358.66  104.39
   3  -2   1 4218.48  102.39
  -3   2  -1 4218.08  102.29
  -3   2  -1 4234.78  102.19
  -3   2  -1 4177.88  101.49
  -3   2  -1 4180.28  102.39
   3   2   1 4130.49  102.59
  -3   2  -1 4265.77  102.29
  -3   2  -1 4195.08  102.19
   3   2   1 4350.96  103.79
   3   2   1 4124.59  102.19
  -3   2  -1 4292.67  102.19
  -4  -2  -1  564.24   16.10
   4  -2   1  602.34   16.70
  -4  -2  -1  599.14   16.30
   4  -2   1  616.34   16.70
   4  -2   1  609.54   16.70
   4  -2   1  607.54   16.70
   4  -2   1  617.44   16.10
  -4  -2  -1  581.94   16.10
   4  -2   1  608.94   16.80
   4  -2   1  617.74   17.00
  -4  -2  -1  626.54   16.10
  -4  -2  -1  613.94   17.30
  -4   2  -1  606.84   16.60
   4   2   1  644.04   16.00
  -4   2  -1  598.94   16.70
   4   2   1  619.94   15.90
  -4   2  -1  603.54   17.00
  -4   2  -1  611.64   16.70
  -4   2  -1  610.74   16.10
   4   2   1  607.84   16.00
  -4   2  -1  603.44   16.70
   4   2   1  563.94   16.00
  -4   2  -1  610.44   16.70
   5  -2   1 1699.83   45.10
   5  -2   1 1818.52   45.30
  -5  -2  -1 1762.22   44.80
   5  -2   1 1814.12   45.40
  -5  -2  -1 1719.33   44.80
  -5  -2  -1 1815.22   43.90
   5  -2   1 1793.32   45.70
   5  -2   1 1794.92   45.30
   5  -2   1 1751.72   45.30
  -5  -2  -1 1774.02   46.30
  -5  -2  -1 1828.72   44.60
  -5  -2  -1 1819.92   45.10
  -5   2  -1 1746.93   45.10
  -5   2  -1 1724.53   45.20
   5   2   1 1698.13   44.60
  -5   2  -1 1838.32   45.90
  -5   2  -1 1761.42   44.60
   5   2   1 1835.72   44.50
  -5   2  -1 1780.82   45.40
   5   2   1 1844.92   44.60
  -5   2  -1 1780.72   45.40
  -5   2  -1 1784.02   45.30
   5   2   1 1764.42   44.80
  -6  -2  -1  562.54   14.80
   6  -2   1  568.94   16.30
  -6  -2  -1  565.74   16.00
   6  -2   1  555.34   16.20
  -6  -2  -1  561.94   17.50
  -6  -2  -1  571.54   15.60
   6  -2   1  547.25   16.10
  -6  -2  -1  559.94   16.00
   6  -2   1  554.54   16.30
  -6  -2  -1  558.74   15.80
   6  -2   1  552.84   16.70
  -6   2  -1  537.85   16.10
  -6   2  -1  552.04   16.30
   6   2   1  555.74   15.50
  -6   2  -1  559.84   16.80
   6   2   1  565.14   15.40
  -6   2  -1  565.64   15.60
  -6   2  -1  565.24   16.10
   6   2   1  525.35   15.70
   6   2   1  503.35   16.90
  -6   2  -1  568.94   16.50
  -6   2  -1  574.34   16.40
   6   2   1  567.64   16.00
   7  -2   1 1323.47   34.80
  -7  -2  -1 1356.96   36.60
   7  -2   1 1335.67   35.00
  -7  -2  -1 1289.27   34.50
   7  -2   1 1296.67   34.80
  -7  -2  -1 1305.57   34.40
  -7  -2  -1 1318.97   34.60
  -7  -2  -1 1324.57   33.10
   7  -2   1 1247.98   34.60
  -7   2  -1 1267.27   34.90
  -7   2  -1 1354.86   35.00
  -7   2  -1 1287.67   34.90
  -7   2  -1 1302.17   35.70
  -7   2  -1 1339.57   35.70
  -7   2  -1 1289.37   34.10
   7   2   1 1333.47   34.10
   7   2   1 1326.27   33.90
  -7   2  -1 1257.27   34.70
  -8  -2  -1  344.27   10.10
  -8  -2  -1  348.27   13.10
  -8  -2  -1  340.17   11.50
   8  -2   1  338.67   11.70
  -8  -2  -1  331.47   11.30
   8  -2   1  334.47   11.60
   8  -2   1  337.87   11.50
  -8  -2  -1  331.07   11.50
  -8   2  -1  331.47   11.80
  -8   2  -1  345.87   11.70
  -8   2  -1  336.87   11.60
  -8   2  -1  352.36   11.90
  -8   2  -1  345.77   11.20
   8   2   1  349.17   10.90
  -8   2  -1  330.77   12.40
   8   2   1  339.27   11.00
  -9  -2  -1   73.69    4.70
  -9  -2  -1   78.09    5.80
   9  -2   1   67.29    4.80
  -9  -2  -1   65.59    4.40
  -9  -2  -1   74.29    3.60
   9  -2   1   67.59    4.70
  -9  -2  -1   72.19    4.70
  -9  -2  -1   66.99    4.30
   9  -2   1   74.59    4.90
  -9   2  -1   65.99    4.30
  -9   2  -1   66.69    4.80
  -9   2  -1   62.29    5.10
   9   2   1   65.09    4.10
   9   2   1   64.79    4.00
  -9   2  -1   76.29    5.00
  -9   2  -1   74.99    5.00
 -10  -2  -1   43.00    5.30
  10  -2   1   48.20    4.20
 -10  -2  -1   48.90    3.20
 -10  -2  -1   48.60    4.00
  10  -2   1   49.99    4.30
 -10  -2  -1   46.40    4.50
 -10  -2  -1   45.60    4.10
 -10  -2  -1   44.80    4.60
  10  -2   1   50.59    4.20
 -10   2  -1   47.20    4.60
 -10   2  -1   42.60    4.50
  10   2   1   47.70    3.70
 -10   2  -1   48.50    4.90
 -10   2  -1   47.20    3.90
 -10   2  -1   44.80    5.30
  10   2   1   42.40    3.70
  11  -2   1   -0.50    1.80
  11  -2   1    4.00    2.30
  11  -2   1    3.20    2.60
 -11  -2  -1    2.80    2.00
 -11  -2  -1    1.30    2.50
 -11   2  -1   -0.60    2.20
 -11   2  -1    1.60    2.00
 -11   2  -1    1.80    2.30
  11   2   1    3.30    1.90
 -11   2  -1    3.80    2.20
  12  -2   1    2.30    2.00
  12  -2   1   -0.90    2.00
 -12  -2  -1    5.20    3.00
 -12  -2  -1    1.80    2.10
 -12  -2  -1    0.90    1.80
  12   2   1    0.90    2.00
 -12   2  -1    0.30    2.10
 -12   2  -1    4.60    2.80
 -12   2  -1    4.00    2.80
 -12   2  -1    2.60    2.30
 -13  -2  -1    0.20    2.50
 -13  -2  -1    2.80    2.60
  13  -2   1    2.20    2.10
 -13  -2  -1    1.80    2.20
 -13  -2  -1   -2.90    2.30
  13  -2   1    0.70    2.30
 -13   2  -1    2.30    3.00
 -13   2  -1    2.80    3.00
 -13   2  -1    1.90    2.40
 -13   2  -1   -0.80    2.40
  14  -2   1   42.50    5.80
 -14  -2  -1   34.70    5.80
 -14  -2  -1   31.80    4.60
 -14  -2  -1   40.30    5.30
 -14  -2  -1   46.90    6.50
 -14   2  -1   44.00    6.00
 -14   2  -1   37.70    5.50
 -14   2  -1   37.50    5.20
 -14   2  -1   44.60    6.40
 -15  -2  -1   -0.20    2.40
 -15  -2  -1    0.70    3.40
 -15  -2  -1   -2.40    2.60
 -15  -2  -1    1.30    2.70
 -15   2  -1    0.20    2.60
 -15   2  -1    0.50    2.80
 -15   2  -1    4.00    3.40
 -15   2  -1    3.00    3.20
 -15  -3   1   39.60    6.20
 -15  -3   1   17.70    4.00
  15  -3  -1   31.50    5.50
  15  -3  -1   20.20    4.20
 -15   3   1   28.60    4.90
 -15   3   1   20.70    4.60
 -15   3   1    8.60    3.80
 -15   3   1   27.50    5.60
  14  -3  -1   55.89    6.60
 -14  -3   1   42.50    5.40
 -14  -3   1   39.10    5.80
  14  -3  -1   40.60    5.30
 -14  -3   1   37.30    5.10
 -14   3   1   53.19    6.90
 -14   3   1   52.39    6.80
 -14   3   1   45.30    5.30
 -14   3   1   44.50    6.20
  13  -3  -1   31.50    4.50
 -13  -3   1   34.20    4.90
 -13  -3   1   39.00    5.70
  13  -3  -1   35.70    5.10
 -13  -3   1   34.80    4.70
 -13   3   1   35.50    4.50
 -13   3   1   48.40    6.10
 -13   3   1   28.60    5.10
 -13   3   1   38.70    5.30
 -12  -3   1   38.10    4.70
  12  -3  -1   41.80    5.00
 -12  -3   1   43.20    5.90
  12  -3  -1   50.69    5.50
 -12  -3   1   28.40    4.00
 -12   3   1   53.69    4.50
 -12   3   1   57.99    6.30
  12   3  -1   39.40    6.70
 -12   3   1   51.69    6.10
 -12   3   1   42.70    5.30
  11  -3  -1   39.10    4.70
 -11  -3   1   36.20    4.40
  11  -3  -1   35.30    4.50
 -11  -3   1   42.40    5.50
  11  -3  -1   34.20    4.50
  11   3  -1   31.30    3.80
 -11   3   1   38.60    4.00
 -11   3   1   29.50    4.60
 -11   3   1   41.90    5.20
 -11   3   1   33.60    4.40
  10  -3  -1    3.70    2.00
 -10  -3   1    8.50    2.10
  10  -3  -1    6.10    2.40
 -10  -3   1    9.10    2.40
  10  -3  -1    7.00    2.50
 -10  -3   1    4.80    1.10
 -10  -3   1    8.30    2.80
 -10  -3   1    5.70    2.20
 -10  -3   1    4.90    1.80
 -10   3   1    5.60    2.30
 -10   3   1    8.00    2.40
 -10   3   1    7.30    2.60
 -10   3   1    8.00    2.20
 -10   3   1    5.70    2.40
  10   3  -1    4.30    1.80
  10   3  -1    5.80    1.90
  -9  -3   1    0.40    1.30
  -9  -3   1   -0.20    1.30
   9  -3  -1   -0.20    1.60
   9  -3  -1   -0.50    1.50
   9  -3  -1   -0.80    1.50
  -9  -3   1   -1.10    1.10
  -9  -3   1   -1.20    1.70
  -9  -3   1   -0.30    1.40
  -9  -3   1   -0.70    0.70
  -9   3   1   -2.20    1.30
   9   3  -1    0.20    1.10
  -9   3   1   -3.30    1.40
  -9   3   1    1.50    1.80
  -9   3   1   -1.50    1.50
   9   3  -1    2.10    1.50
  -9   3   1   -0.80    1.00
   8  -3  -1   12.70    2.50
   8  -3  -1   21.10    3.00
  -8  -3   1   14.40    2.30
  -8  -3   1   14.10    2.20
   8  -3  -1   12.70    2.50
   8  -3  -1   10.50    2.40
  -8  -3   1   16.40    2.50
  -8  -3   1    9.80    2.70
  -8  -3   1   12.50    2.50
  -8  -3   1   13.60    1.20
  -8   3   1   12.50    2.50
   8   3  -1   14.80    2.40
  -8   3   1   17.20    2.90
  -8   3   1   12.50    2.50
  -8   3   1   14.60    2.10
  -8   3   1   14.40    2.60
   8   3  -1   10.20    2.00
   7  -3  -1  211.88    8.30
  -7  -3   1  208.58    5.70
  -7  -3   1  214.28    8.10
  -7  -3   1  204.48    7.90
   7  -3  -1  202.68    8.10
   7  -3  -1  200.28    8.10
  -7  -3   1  192.18    7.60
  -7  -3   1  207.58    8.80
   7  -3  -1  198.18    8.00
  -7  -3   1  192.68    7.50
  -7   3   1  199.28    8.30
  -7   3   1  202.78    8.10
   7   3  -1  206.18    7.70
  -7   3   1  203.38    8.10
  -7   3   1  211.18    8.30
  -7   3   1  212.08    7.00
   7   3  -1  188.08    7.40
   6  -3  -1   20.10    2.60
  -6  -3   1   27.80    2.40
   6  -3  -1   23.30    2.70
  -6  -3   1   23.30    1.10
  -6  -3   1   23.00    2.50
  -6  -3   1   17.30    2.30
  -6  -3   1   24.30    2.60
   6  -3  -1   29.30    3.00
   6  -3  -1   20.80    2.60
   6  -3  -1   22.70    2.80
   6  -3  -1   25.60    2.80
  -6  -3   1   22.50    2.90
  -6   3   1   24.20    1.90
  -6   3   1   23.10    2.70
  -6   3   1   23.60    2.80
  -6   3   1   29.30    3.10
  -6   3   1   26.10    2.80
   6   3  -1   25.40    2.60
   6   3  -1   25.40    2.40
  -6   3   1   23.10    2.60
   6   3  -1   22.90    2.40
  -6   3   1   26.60    3.00
   5  -3  -1 1113.39   29.70
  -5  -3   1 1128.59   29.20
  -5  -3   1 1073.29   30.00
   5  -3  -1 1108.59   29.80
   5  -3  -1 1121.59   29.70
  -5  -3   1 1143.69   29.40
  -5  -3   1 1133.19   28.90
  -5  -3   1 1112.69   27.20
   5  -3  -1 1116.19   29.60
  -5  -3   1 1106.09   27.40
   5  -3  -1 1130.99   29.80
  -5   3   1 1119.29   29.60
   5   3  -1 1132.69   28.90
  -5   3   1 1175.18   30.00
   5   3  -1 1078.19   29.20
  -5   3   1 1097.49   29.70
  -5   3   1 1160.88   29.90
   5   3  -1 1133.29   29.30
  -5   3   1 1101.99   28.20
   5   3  -1 1127.59   28.80
  -5   3   1 1089.49   29.60
  -5   3   1 1107.49   29.60
   4  -3  -1  237.48    7.90
  -4  -3   1  239.78    6.20
   4  -3  -1  236.88    8.10
   4  -3  -1  236.58    7.90
  -4  -3   1  242.98    7.20
  -4  -3   1  243.98    7.40
  -4  -3   1  233.58    7.40
   4  -3  -1  239.58    7.90
   4  -3  -1  227.58    7.90
  -4  -3   1  229.08    7.30
  -4   3   1  228.18    7.80
  -4   3   1  232.88    7.90
  -4   3   1  238.98    8.00
  -4   3   1  222.68    6.60
  -4   3   1  218.18    7.70
   4   3  -1  243.78    7.60
  -4   3   1  231.48    7.90
  -4   3   1  236.98    7.90
   4   3  -1  232.78    7.20
   4   3  -1  248.98    7.40
   4   3  -1  236.68    7.20
  -3  -3   1 2913.01   69.69
   3  -3  -1 2911.61   69.89
  -3  -3   1 2797.02   70.59
  -3  -3   1 2785.82   70.49
  -3  -3   1 2817.02   70.59
   3  -3  -1 2860.41   71.09
  -3  -3   1 2868.91   70.49
   3  -3  -1 2889.11   71.29
   3  -3  -1 2985.70   71.59
   3  -3  -1 2824.22   71.19
   3  -3  -1 2931.11   71.29
   3  -3  -1 3019.80   71.29
   3   3  -1 2876.61   70.59
  -3   3   1 2916.61   71.09
  -3   3   1 2995.50   71.59
   3   3  -1 2879.51   70.49
   3   3  -1 2814.52   70.49
  -3   3   1 2831.52   70.99
  -3   3   1 2851.31   71.19
  -3   3   1 2914.01   71.19
   3   3  -1 2829.92   70.49
  -3   3   1 2839.82   71.29
  -3   3   1 2943.41   71.19
   2  -3  -1   10.40    0.80
   2  -3  -1   13.70    1.60
  -2  -3   1   11.80    1.30
  -2  -3   1    9.50    1.20
  -2  -3   1   11.40    1.30
   2  -3  -1   11.00    1.50
   2  -3  -1    9.90    1.30
   2  -3  -1   11.60    1.40
  -2  -3   1   10.40    0.90
  -2  -3   1    8.80    1.10
   2  -3  -1    8.70    1.30
   2  -3  -1    8.60    1.50
   2   3  -1    9.80    1.20
  -2   3   1    9.40    1.30
   2   3  -1   11.20    1.10
  -2   3   1   10.50    1.50
  -2   3   1   11.90    1.50
   2   3  -1    9.40    1.20
   2   3  -1   10.10    1.20
   2   3  -1    8.60    1.10
  -2   3   1   13.60    1.80
  -2   3   1    9.60    0.90
  -2   3   1    8.10    1.30
  -1  -3   1 2378.16   58.09
   1  -3  -1 2412.76   58.39
   1  -3  -1 2401.46   58.49
  -1  -3   1 2427.96   58.39
   1  -3  -1 2402.46   58.39
  -1  -3   1 2463.85   58.89
   1  -3  -1 2385.56   58.89
   1  -3  -1 2351.86   58.39
  -1  -3   1 2357.66   58.39
   1  -3  -1 2403.66   58.79
  -1  -3   1 2370.96   58.29
   1  -3  -1 2397.26   58.39
  -1  -3   1 2410.36   58.29
  -1   3   1 2096.89   58.19
   1   3  -1 2308.67   58.29
   1   3  -1 2392.46   58.29
   1   3  -1 2436.16   58.39
  -1   3   1 2408.86   58.39
   1   3  -1 2377.76   58.29
  -1   3   1 2330.67   58.29
   1   3  -1 2357.16   58.29
  -1   3   1 2423.76   58.39
  -1   3   1 2358.96   58.99
   0  -3   1    4.50    0.90
   0  -3  -1    4.40    0.90
   0  -3   1    5.30    1.00
   0  -3   1    6.80    1.10
   0  -3  -1    6.20    1.00
   0  -3   1    4.90    1.00
   0  -3  -1    4.00    0.80
   0  -3   1    4.90    1.00
   0  -3  -1    3.40    1.10
   0  -3   1    5.80    1.00
   0  -3  -1    4.80    0.80
   0  -3  -1    7.30    1.00
   0   3  -1    4.60    0.90
   0   3   1    4.40    1.10
   0   3   1    5.50    0.90
   0   3   1    4.80    0.80
   0   3  -1    4.50    1.00
   0   3   1    4.10    0.80
   0   3  -1    4.00    1.10
   0   3  -1    4.60    1.00
   0   3   1    6.50    0.90
   0   3  -1    4.70    0.90
  -1  -3  -1  368.76    9.70
   1  -3   1  358.86   10.60
  -1  -3  -1  368.16    9.70
  -1  -3  -1  368.16    9.70
   1  -3   1  372.96   10.40
   1  -3   1  369.66    9.90
   1  -3   1  365.76   10.40
   1  -3   1  356.66   10.30
  -1  -3  -1  370.76   10.30
   1  -3   1  358.06   10.40
   1  -3   1  352.76   10.40
  -1  -3  -1  351.96    9.70
  -1   3  -1  369.06   10.40
  -1   3  -1  369.76   10.00
   1   3   1  358.06    9.60
  -1   3  -1  380.96   10.60
  -1   3  -1  364.66   10.30
  -1   3  -1  359.26   10.40
  -1   3  -1  371.46   10.40
   1   3   1  380.76    9.70
   1   3   1  377.66   10.30
   1   3   1  370.96    9.70
   2  -3   1    8.00    1.40
  -2  -3  -1    7.40    0.90
  -2  -3  -1    8.40    0.80
  -2  -3  -1    9.60    1.00
  -2  -3  -1    5.10    1.00
  -2  -3  -1    6.80    0.80
   2  -3   1    6.80    1.20
   2  -3   1    7.90    1.00
   2  -3   1    7.70    1.40
   2  -3   1    5.90    1.10
   2  -3   1    8.50    1.40
   2  -3   1    9.90    1.40
  -2   3  -1    7.50    1.30
   2   3   1    8.10    0.80
  -2   3  -1    7.90    1.30
  -2   3  -1    8.20    1.30
  -2   3  -1    8.70    1.40
  -2   3  -1    7.90    1.30
  -2   3  -1    7.80    1.30
   2   3   1    5.90    0.80
  -2   3  -1    8.50    1.10
   2   3   1    8.90    0.90
   3  -3   1  242.48    7.80
   3  -3   1  257.47    8.00
   3  -3   1  237.68    7.80
   3  -3   1  237.68    7.90
  -3  -3  -1  226.78    6.70
   3  -3   1  246.68    7.00
   3  -3   1  241.48    7.80
   3  -3   1  226.98    7.70
  -3  -3  -1  243.98    6.80
  -3  -3  -1  238.78    6.80
  -3  -3  -1  232.18    6.60
  -3  -3  -1  230.38    6.90
   3   3   1  233.98    6.60
  -3   3  -1  235.98    7.80
  -3   3  -1  228.88    6.90
   3   3   1  240.38    6.60
  -3   3  -1  238.58    7.90
  -3   3  -1  235.38    7.80
   3   3   1  229.18    6.90
  -3   3  -1  234.08    7.70
  -3   3  -1  236.78    7.70
  -3   3  -1  229.88    7.70
   4  -3   1   72.99    3.80
   4  -3   1   76.09    3.90
  -4  -3  -1   69.29    2.80
   4  -3   1   71.49    3.70
  -4  -3  -1   63.39    3.80
  -4  -3  -1   68.29    3.10
  -4  -3  -1   63.99    2.70
  -4  -3  -1   72.49    3.00
   4  -3   1   70.49    3.70
   4  -3   1   70.79    3.00
   4  -3   1   70.69    3.70
  -4  -3  -1   68.49    3.10
   4  -3   1   73.69    3.80
  -4   3  -1   73.29    3.70
   4   3   1   69.99    2.80
  -4   3  -1   70.59    3.80
  -4   3  -1   72.09    3.70
   4   3   1   68.69    2.70
  -4   3  -1   67.29    3.60
  -4   3  -1   73.99    3.80
  -4   3  -1   74.29    3.70
   4   3   1   70.09    3.10
   4   3   1   69.69    2.90
  -4   3  -1   71.19    3.00
   5  -3   1   19.20    1.80
   5  -3   1   14.60    2.10
  -5  -3  -1   17.60    1.80
   5  -3   1   14.10    2.10
   5  -3   1   18.80    2.30
  -5  -3  -1   18.70    1.90
   5  -3   1   15.80    2.10
   5  -3   1   19.80    2.40
  -5  -3  -1   14.20    2.30
  -5  -3  -1   20.00    1.70
  -5  -3  -1   17.10    1.90
   5  -3   1   14.30    2.20
  -5   3  -1   19.70    2.30
   5   3   1   20.70    1.70
  -5   3  -1   18.30    2.30
   5   3   1   15.90    1.70
  -5   3  -1   16.50    2.20
  -5   3  -1   14.70    2.20
  -5   3  -1   15.80    2.10
  -5   3  -1   16.80    1.80
   5   3   1   19.40    1.50
   5   3   1   17.30    1.70
  -5   3  -1   19.60    2.30
  -6  -3  -1   81.99    3.90
   6  -3   1   83.19    4.60
   6  -3   1   87.69    4.60
  -6  -3  -1   89.49    4.20
  -6  -3  -1   85.09    5.10
   6  -3   1   81.49    4.60
  -6  -3  -1   90.89    4.20
  -6  -3  -1   87.29    4.00
  -6  -3  -1   84.29    3.20
   6   3   1   86.99    3.70
  -6   3  -1   80.39    4.50
  -6   3  -1   81.79    4.60
  -6   3  -1   79.39    4.50
   6   3   1   84.39    3.90
   6   3   1   90.69    4.00
  -6   3  -1   78.89    4.70
  -6   3  -1   80.79    3.80
  -6   3  -1   73.89    4.40
  -7  -3  -1  186.18    6.90
  -7  -3  -1  179.48    6.90
   7  -3   1  185.68    7.70
   7  -3   1  187.08    7.80
   7  -3   1  184.68    7.70
   7  -3   1  191.78    7.80
  -7  -3  -1  176.98    7.10
  -7  -3  -1  193.98    7.40
  -7  -3  -1  192.78    8.70
  -7  -3  -1  187.78    5.90
   7   3   1  202.68    6.80
  -7   3  -1  189.68    6.90
  -7   3  -1  189.38    7.70
  -7   3  -1  192.68    7.80
   7   3   1  195.58    6.90
  -7   3  -1  189.18    8.20
  -7   3  -1  188.48    7.80
   8  -3   1  237.48    9.50
  -8  -3  -1  252.77    8.80
  -8  -3  -1  248.98    9.20
  -8  -3  -1  240.68    9.00
   8  -3   1  252.77    9.70
   8  -3   1  255.07    9.80
  -8  -3  -1  239.88    8.80
  -8  -3  -1  242.68   10.70
  -8  -3  -1  252.77    7.60
   8   3   1  237.68    8.60
  -8   3  -1  256.37    9.80
  -8   3  -1  250.97    9.60
  -8   3  -1  251.77    8.80
  -8   3  -1  240.18    9.60
  -8   3  -1  236.78   10.10
   8   3   1  255.97    8.50
   9  -3   1  193.68    8.60
  -9  -3  -1  176.98    7.90
  -9  -3  -1  184.98    9.60
  -9  -3  -1  191.98    6.50
   9  -3   1  201.88    8.70
  -9  -3  -1  197.28    8.20
  -9  -3  -1  198.78    7.90
   9  -3   1  184.38    8.40
  -9   3  -1  197.98    8.80
  -9   3  -1  197.98    8.80
  -9   3  -1  181.98    8.40
  -9   3  -1  202.78    7.90
   9   3   1  204.88    7.80
   9   3   1  196.28    7.40
  -9   3  -1  198.78    9.30
 -10  -3  -1  379.86   13.00
 -10  -3  -1  403.46   13.60
  10  -3   1  380.26   13.90
  10  -3   1  382.96   14.00
 -10  -3  -1  388.96   11.50
  10  -3   1  383.16   13.90
 -10  -3  -1  393.66   15.50
 -10  -3  -1  403.96   13.50
 -10  -3  -1  374.96   13.50
  10   3   1  384.66   12.90
 -10   3  -1  384.66   13.10
 -10   3  -1  395.76   14.30
 -10   3  -1  406.16   14.40
 -10   3  -1  370.16   14.80
 -10   3  -1  398.86   14.20
  11  -3   1   78.79    6.70
 -11  -3  -1   72.39    5.00
 -11  -3  -1   64.89    5.10
  11  -3   1   72.79    5.80
  11  -3   1   74.89    5.50
 -11  -3  -1   70.69    6.40
 -11   3  -1   74.19    5.90
 -11   3  -1   69.29    5.60
 -11   3  -1   59.69    6.50
  11   3   1   77.19    5.00
 -11   3  -1   71.99    5.00
 -12  -3  -1  207.78    9.30
 -12  -3  -1  213.58   11.30
  12  -3   1  211.48   10.20
  12  -3   1  226.98   10.60
 -12   3  -1  221.98   10.70
 -12   3  -1  195.18   10.90
 -12   3  -1  221.38    9.70
 -12   3  -1  215.68   10.80
  13  -3   1   35.40    4.90
 -13  -3  -1   23.90    4.90
  13  -3   1   34.50    5.20
 -13  -3  -1   31.20    4.20
 -13   3  -1   31.70    4.30
 -13   3  -1   35.60    5.20
 -13   3  -1   32.40    5.10
 -13   3  -1   32.90    5.40
  14  -3   1   76.89    7.80
 -14  -3  -1   81.29    6.60
 -14  -3  -1   74.39    6.10
 -14  -3  -1   84.09    8.70
 -14  -3  -1   70.49    7.70
  14  -3   1   73.09    6.40
 -14   3  -1   63.09    6.50
 -14   3  -1   84.59    7.50
 -14   3  -1   74.39    8.20
 -14   3  -1   93.69    7.60
  15  -3   1    1.50    2.60
  15  -3   1    1.40    3.00
 -15  -3  -1    3.70    2.50
 -15   3  -1   -2.20    3.00
 -15   3  -1    4.20    2.70
  15  -4  -1    0.60    2.20
 -15  -4   1    1.40    2.30
  15  -4  -1   -6.40    2.30
 -15   4   1    3.90    3.60
  14  -4  -1   -0.70    2.90
 -14  -4   1    1.00    2.30
 -14  -4   1   -1.20    2.60
 -14  -4   1    0.40    2.30
  14  -4  -1   -1.20    2.00
 -14   4   1   -1.20    2.80
 -14   4   1   -0.80    2.70
 -14   4   1   -1.10    2.70
  13  -4  -1   -0.20    2.50
 -13  -4   1   -0.30    2.50
 -13  -4   1    0.20    2.20
  13  -4  -1    0.30    2.30
 -13  -4   1   -2.60    1.80
 -13   4   1   -0.50    2.20
 -13   4   1   -1.30    2.40
 -13   4   1    3.10    3.10
 -13   4   1    1.90    2.00
 -12  -4   1   16.20    3.40
  12  -4  -1   14.80    3.70
  12  -4  -1   16.40    3.80
 -12  -4   1   20.40    4.30
 -12   4   1   14.30    3.80
 -12   4   1   15.70    3.00
 -12   4   1   16.30    3.70
 -12   4   1   18.90    4.10
 -11  -4   1   34.30    5.10
 -11  -4   1   25.50    3.50
  11  -4  -1   29.30    4.50
  11  -4  -1   29.10    4.30
 -11  -4   1   18.30    3.30
  11  -4  -1   21.90    3.90
  11   4  -1   23.60    5.00
 -11   4   1   27.60    4.20
 -11   4   1   29.90    4.80
 -11   4   1   34.30    3.60
 -11   4   1   29.20    4.50
  10  -4  -1   48.20    5.10
  10  -4  -1   31.90    4.30
 -10  -4   1   36.00    4.20
 -10  -4   1   38.30    5.30
  10  -4  -1   34.10    4.40
 -10  -4   1   34.30    4.00
 -10  -4   1   33.70    3.90
  10   4  -1   32.30    3.60
 -10   4   1   42.00    5.20
 -10   4   1   33.00    3.30
 -10   4   1   39.60    4.70
 -10   4   1   31.90    4.30
 -10   4   1   38.30    5.20
  -9  -4   1   92.69    5.50
  -9  -4   1   92.39    5.30
   9  -4  -1  102.59    6.10
  -9  -4   1   99.99    3.10
  -9  -4   1   91.79    5.50
  -9  -4   1   98.69    5.30
  -9  -4   1   95.39    3.00
   9  -4  -1   87.09    5.90
   9  -4  -1  100.09    6.10
  -9  -4   1   89.29    6.50
  -9   4   1   91.79    5.90
   9   4  -1  107.29    5.50
   9   4  -1   87.89    5.00
  -9   4   1   92.39    6.20
  -9   4   1  102.69    4.80
  -9   4   1   98.99    6.10
  -9   4   1   91.29    6.00
  -8  -4   1   62.19    4.20
  -8  -4   1   69.99    5.20
   8  -4  -1   60.49    4.70
   8  -4  -1   65.49    4.70
   8  -4  -1   62.89    4.60
  -8  -4   1   71.79    4.60
  -8  -4   1   61.49    3.90
  -8  -4   1   65.09    4.20
  -8  -4   1   67.09    2.20
  -8  -4   1   64.99    2.10
   8  -4  -1   68.99    4.80
  -8   4   1   69.59    3.60
  -8   4   1   74.79    5.10
   8   4  -1   68.09    4.20
  -8   4   1   59.19    4.60
  -8   4   1   67.29    4.70
  -8   4   1   60.09    4.50
   8   4  -1   63.39    4.00
  -7  -4   1  236.98    8.70
  -7  -4   1  233.58    6.20
   7  -4  -1  240.28    9.40
   7  -4  -1  235.28    9.20
  -7  -4   1  246.98    6.30
   7  -4  -1  245.48    9.40
  -7  -4   1  225.18    8.60
   7  -4  -1  241.18    9.50
  -7  -4   1  238.08    8.30
  -7  -4   1  247.98    9.90
  -7  -4   1  245.18    9.00
   7   4  -1  250.17    8.70
  -7   4   1  239.08    9.50
  -7   4   1  235.08    9.30
  -7   4   1  241.38    7.70
   7   4  -1  239.08    8.50
  -7   4   1  252.17    9.40
  -7   4   1  243.98    9.40
  -6  -4   1   58.79    2.00
  -6  -4   1   56.59    4.20
   6  -4  -1   56.19    4.20
  -6  -4   1   65.99    3.60
  -6  -4   1   57.39    3.20
  -6  -4   1   61.09    3.80
   6  -4  -1   59.79    4.30
   6  -4  -1   58.39    4.00
  -6  -4   1   59.39    3.60
   6  -4  -1   57.39    4.00
  -6  -4   1   61.99    1.90
  -6   4   1   57.89    2.90
  -6   4   1   66.79    4.20
   6   4  -1   66.29    3.80
  -6   4   1   60.09    4.10
  -6   4   1   62.79    4.20
   6   4  -1   63.09    3.80
   6   4  -1   59.69    3.50
  -6   4   1   59.99    4.10
   5  -4  -1  206.28    7.80
  -5  -4   1  200.88    5.50
   5  -4  -1  194.78    7.60
  -5  -4   1  205.78    7.00
  -5  -4   1  215.38    7.10
  -5  -4   1  210.98    7.00
   5  -4  -1  205.28    7.70
   5  -4  -1  183.58    7.40
  -5  -4   1  200.58    6.80
   5  -4  -1  213.98    8.00
   5   4  -1  203.98    7.20
   5   4  -1  206.18    7.00
  -5   4   1  204.48    6.20
  -5   4   1  194.78    7.70
   5   4  -1  198.38    6.70
  -5   4   1  182.68    7.30
  -5   4   1  209.98    7.80
  -5   4   1  209.68    7.80
  -4  -4   1    0.80    0.50
  -4  -4   1    1.10    0.80
  -4  -4   1    0.70    0.70
   4  -4  -1    2.00    0.60
   4  -4  -1    1.50    1.20
   4  -4  -1   -0.10    1.00
   4  -4  -1    0.00    1.10
   4  -4  -1   -1.30    1.00
  -4  -4   1    0.80    0.80
   4  -4  -1    0.00    1.00
   4  -4  -1    2.10    1.10
  -4  -4   1    0.70    0.70
  -4   4   1   -0.60    0.90
   4   4  -1    0.60    0.70
  -4   4   1    0.90    1.20
   4   4  -1    1.70    0.90
   4   4  -1    1.20    0.80
  -4   4   1    0.00    1.00
   4   4  -1    3.10    1.00
  -4   4   1    1.50    1.20
  -4   4   1    1.60    1.10
  -4   4   1    0.60    0.60
  -4   4   1    2.50    1.30
   3  -4  -1   40.20    2.80
  -3  -4   1   39.60    2.30
  -3  -4   1   39.40    2.30
   3  -4  -1   41.40    2.70
   3  -4  -1   42.00    2.90
  -3  -4   1   42.20    2.40
   3  -4  -1   44.50    3.10
   3  -4  -1   40.50    1.80
  -3  -4   1   39.00    2.30
  -3  -4   1   41.50    1.90
   3  -4  -1   39.90    2.70
   3  -4  -1   40.40    2.70
   3   4  -1   38.10    2.30
  -3   4   1   43.10    2.00
   3   4  -1   40.80    2.30
  -3   4   1   37.50    2.70
   3   4  -1   41.10    2.40
  -3   4   1   37.70    2.80
   3   4  -1   41.50    2.30
   3   4  -1   43.50    2.00
  -3   4   1   42.10    3.00
  -3   4   1   40.20    2.80
  -3   4   1   44.00    2.80
  -3   4   1   43.80    2.70
  -2  -4   1    5.70    1.00
   2  -4  -1    5.30    1.30
   2  -4  -1    5.50    0.80
   2  -4  -1    4.30    1.30
  -2  -4   1    4.70    1.00
   2  -4  -1    7.00    1.30
   2  -4  -1    4.10    1.20
  -2  -4   1    5.30    1.10
  -2  -4   1    5.10    1.10
   2  -4  -1    5.50    1.30
  -2  -4   1    6.40    1.20
  -2  -4   1    4.40    1.40
   2  -4  -1    3.80    1.40
   2   4  -1    5.90    1.10
  -2   4   1    5.00    1.20
  -2   4   1    5.70    1.00
  -2   4   1    3.00    1.00
   2   4  -1    2.80    1.00
  -2   4   1    5.20    1.40
  -2   4   1    5.30    1.20
   2   4  -1    4.40    1.00
   2   4  -1    5.70    1.10
   2   4  -1    6.30    1.10
  -1  -4   1  104.79    4.30
  -1  -4   1   97.19    3.90
   1  -4  -1  102.39    4.40
   1  -4  -1   96.59    3.90
   1  -4  -1  103.99    4.00
  -1  -4   1   98.09    3.90
   1  -4  -1   97.79    3.90
  -1  -4   1   97.09    3.80
   1  -4  -1   95.19    3.40
   1  -4  -1   96.09    4.00
   1  -4  -1  105.49    4.40
  -1  -4   1   99.89    3.90
  -1  -4   1   97.99    3.90
  -1   4   1   98.69    3.90
   1   4  -1  100.69    3.90
   1   4  -1   99.59    3.90
   1   4  -1  100.89    4.00
  -1   4   1   92.49    3.90
  -1   4   1   97.59    3.90
  -1   4   1  102.69    4.00
   1   4  -1   95.89    3.80
   1   4  -1   99.79    3.90
  -1   4   1   98.09    4.50
   0  -4   1    1.80    0.80
   0  -4   1    1.40    0.80
   0  -4   1    1.40    0.80
   0  -4  -1    1.40    0.80
   0  -4   1    1.10    0.80
   0  -4  -1    0.90    0.60
   0  -4  -1    0.30    0.60
   0  -4   1    1.10    0.80
   0  -4  -1    2.50    1.00
   0  -4  -1    0.20    0.60
   0  -4   1    0.40    0.80
   0  -4  -1    1.30    0.70
   0   4  -1    1.40    0.90
   0   4   1    0.70    0.90
   0   4  -1    3.00    1.00
   0   4   1    1.10    0.70
   0   4  -1    3.00    0.90
   0   4  -1    0.50    0.50
   0   4   1    0.70    0.70
   0   4  -1    0.90    1.00
   0   4   1    0.90    0.70
   0   4  -1    0.80    1.00
   0   4   1    1.30    0.70
  -1  -4  -1  460.95   12.70
   1  -4   1  464.05   13.30
   1  -4   1  460.45   13.40
   1  -4   1  479.95   13.90
   1  -4   1  479.45   13.40
  -1  -4  -1  473.65   12.70
  -1  -4  -1  460.75   12.60
   1  -4   1  476.65   12.90
   1  -4   1  470.25   13.50
   1  -4   1  474.35   13.50
  -1  -4  -1  488.25   13.30
  -1  -4  -1  463.75   12.70
  -1   4  -1  484.95   13.40
   1   4   1  475.35   12.70
  -1   4  -1  494.95   13.10
  -1   4  -1  483.15   13.60
   1   4   1  480.65   13.40
  -1   4  -1  486.05   13.50
  -1   4  -1  465.05   13.30
   1   4   1  480.55   12.70
   1   4   1  463.55   12.60
   1   4   1  467.25   12.60
  -2  -4  -1   79.99    3.10
   2  -4   1   78.99    3.90
   2  -4   1   78.99    3.80
   2  -4   1   73.79    3.70
   2  -4   1   74.89    3.10
  -2  -4  -1   74.99    2.90
  -2  -4  -1   79.09    2.90
   2  -4   1   71.79    3.60
  -2  -4  -1   78.29    3.40
   2  -4   1   76.69    3.70
  -2  -4  -1   78.19    3.00
   2  -4   1   78.29    3.90
   2   4   1   76.79    2.90
   2   4   1   76.29    2.90
  -2   4  -1   71.79    3.20
   2   4   1   78.09    3.30
   2   4   1   72.09    2.90
  -2   4  -1   73.89    3.90
  -2   4  -1   78.19    3.90
  -2   4  -1   77.69    3.70
  -2   4  -1   78.49    3.80
  -2   4  -1   69.29    3.50
   2   4   1   77.09    2.90
  -2   4  -1   85.39    3.90
   3  -4   1  388.66   12.00
  -3  -4  -1  377.16   10.90
  -3  -4  -1  381.26   10.40
   3  -4   1  378.06   11.80
  -3  -4  -1  378.76   10.40
   3  -4   1  377.76   11.60
  -3  -4  -1  375.46   10.50
   3  -4   1  384.86   10.70
   3  -4   1  368.06   11.60
   3  -4   1  381.66   11.70
  -3  -4  -1  390.76   10.60
   3  -4   1  386.06   11.90
  -3   4  -1  391.76   11.80
  -3   4  -1  375.16   11.60
   3   4   1  375.36   10.30
   3   4   1  388.06   10.40
  -3   4  -1  411.86   12.10
  -3   4  -1  365.76   11.80
  -3   4  -1  378.96   10.70
   3   4   1  386.36   10.50
  -3   4  -1  404.56   11.80
  -3   4  -1  387.86   11.80
  -4  -4  -1   73.79    3.10
  -4  -4  -1   74.89    3.20
  -4  -4  -1   74.49    3.20
   4  -4   1   75.89    4.10
  -4  -4  -1   77.49    3.00
   4  -4   1   72.09    4.10
   4  -4   1   75.09    4.00
   4  -4   1   73.89    4.10
  -4  -4  -1   76.29    3.20
   4  -4   1   75.29    4.10
   4  -4   1   71.99    4.00
   4  -4   1   74.19    3.20
  -4   4  -1   78.09    4.20
  -4   4  -1   74.49    3.20
  -4   4  -1   71.29    3.90
   4   4   1   76.99    2.90
   4   4   1   75.39    3.20
  -4   4  -1   71.09    4.00
  -4   4  -1   83.59    4.20
   4   4   1   76.09    3.00
  -4   4  -1   72.29    4.10
  -4   4  -1   65.89    3.90
   4   4   1   63.19    3.00
  -5  -4  -1  352.46   10.20
   5  -4   1  346.27   11.20
  -5  -4  -1  346.17   10.00
   5  -4   1  329.77   11.20
   5  -4   1  335.57   11.20
  -5  -4  -1  334.17    9.70
   5  -4   1  348.37   11.30
   5  -4   1  343.27   11.40
   5  -4   1  337.87    9.90
  -5  -4  -1  323.57    9.60
  -5  -4  -1  353.16   11.80
  -5  -4  -1  333.87   10.20
   5   4   1  320.97   10.10
  -5   4  -1  344.47   11.30
  -5   4  -1  326.07   11.10
   5   4   1  339.77    9.80
   5   4   1  331.07    9.60
  -5   4  -1  325.17   11.30
  -5   4  -1  351.26   11.30
  -5   4  -1  333.57    9.90
  -6  -4  -1  139.19    5.00
   6  -4   1  159.78    6.80
  -6  -4  -1  159.28    5.90
  -6  -4  -1  153.18    5.50
  -6  -4  -1  149.19    6.10
   6  -4   1  159.58    7.00
  -6  -4  -1  148.89    5.70
   6  -4   1  158.88    6.90
  -6  -4  -1  150.28    7.10
   6  -4   1  155.48    6.80
  -6   4  -1  159.08    6.90
  -6   4  -1  151.58    7.00
  -6   4  -1  157.68    6.80
   6   4   1  153.78    5.50
   6   4   1  143.89    5.70
   6   4   1  150.98    5.40
  -6   4  -1  157.88    5.70
  -6   4  -1  142.79    6.60
  -7  -4  -1   87.39    4.40
  -7  -4  -1   82.99    4.20
   7  -4   1   82.89    5.00
   7  -4   1   84.59    5.00
   7  -4   1   87.89    5.30
   7  -4   1   82.49    5.10
  -7  -4  -1   85.39    4.10
  -7  -4  -1   86.69    3.30
  -7  -4  -1   77.09    5.40
  -7  -4  -1   84.69    4.50
   7   4   1   86.59    4.30
  -7   4  -1   86.89    4.20
   7   4   1   86.49    4.00
  -7   4  -1   87.79    5.20
  -7   4  -1   83.19    5.10
  -7   4  -1   92.19    5.20
  -7   4  -1   86.59    5.40
  -8  -4  -1   30.50    2.90
   8  -4   1   25.20    4.00
  -8  -4  -1   20.30    2.80
  -8  -4  -1   23.60    2.90
  -8  -4  -1   31.70    4.40
   8  -4   1   22.40    3.30
   8  -4   1   24.00    3.40
   8  -4   1   23.10    3.40
  -8  -4  -1   24.80    2.70
  -8  -4  -1   24.20    1.70
   8   4   1   20.50    2.30
  -8   4  -1   26.60    2.80
  -8   4  -1   20.70    3.30
  -8   4  -1   22.80    3.30
  -8   4  -1   24.60    3.60
   8   4   1   20.30    2.50
  -8   4  -1   17.00    3.00
   9  -4   1   60.19    4.90
  -9  -4  -1   62.19    4.00
   9  -4   1   59.99    4.90
  -9  -4  -1   61.69    2.90
  -9  -4  -1   73.69    4.60
  -9  -4  -1   67.69    4.50
   9  -4   1   65.99    5.00
  -9  -4  -1   63.59    4.10
  -9  -4  -1   62.69    5.50
  -9   4  -1   59.39    4.00
  -9   4  -1   62.89    4.90
  -9   4  -1   68.69    5.40
  -9   4  -1   62.59    4.90
   9   4   1   56.19    3.80
   9   4   1   66.79    3.80
  -9   4  -1   61.19    5.00
 -10  -4  -1    3.90    2.50
  10  -4   1   -0.20    1.70
 -10  -4  -1    3.00    1.80
 -10  -4  -1    1.30    1.60
  10  -4   1    3.80    2.30
  10  -4   1    2.50    2.20
 -10   4  -1   -0.50    1.90
  10   4   1    2.20    1.50
 -10   4  -1    0.50    1.80
 -10   4  -1    0.20    3.20
 -10   4  -1    2.90    2.30
 -10   4  -1    1.90    1.60
  11  -4   1    1.10    3.80
 -11  -4  -1   -3.20    1.40
  11  -4   1   -2.20    1.90
  11  -4   1   -1.70    2.10
 -11  -4  -1    0.70    2.50
 -11  -4  -1   -4.90    1.50
 -11   4  -1    0.00    2.30
 -11   4  -1    0.90    1.80
 -11   4  -1    1.40    2.30
 -11   4  -1    2.50    2.60
  12  -4   1    6.20    2.80
 -12  -4  -1    5.30    2.40
 -12  -4  -1    9.60    3.60
 -12  -4  -1    5.70    2.30
  12  -4   1    5.30    2.70
 -12   4  -1    6.70    3.20
 -12   4  -1    4.60    2.80
 -12   4  -1    5.50    2.20
 -12   4  -1    9.30    3.30
  13  -4   1   -1.60    2.50
 -13  -4  -1    3.90    3.00
 -13  -4  -1    0.40    1.90
  13  -4   1   -0.80    1.90
 -13   4  -1    2.30    2.00
 -13   4  -1    0.30    2.50
 -13   4  -1   -0.90    2.60
 -13   4  -1   -1.10    2.40
 -14  -4  -1   18.90    3.50
 -14  -4  -1   19.90    4.90
  14  -4   1   19.60    4.50
  14  -4   1   21.10    4.70
 -14   4  -1   13.50    3.30
 -14   4  -1   25.20    5.00
 -14   4  -1   22.90    4.80
 -14   4  -1   19.80    4.80
 -14  -5   1    0.30    2.00
 -14  -5   1   -0.40    2.50
  14  -5  -1    1.00    2.90
  14  -5  -1   -0.60    2.40
 -14  -5   1    0.30    2.90
 -14   5   1    0.90    2.80
 -14   5   1   -1.90    2.50
  13  -5  -1    1.70    2.80
 -13  -5   1   -1.60    2.00
  13  -5  -1   -1.00    2.10
 -13  -5   1    0.20    2.60
 -13   5   1   -2.10    2.30
 -13   5   1   -1.80    2.30
 -12  -5   1    2.10    3.00
 -12  -5   1    5.10    2.40
 -12  -5   1   -0.40    1.90
  12  -5  -1    0.70    2.50
  12  -5  -1    4.00    2.70
 -12   5   1    5.90    3.00
 -12   5   1    4.50    2.80
 -12   5   1    4.80    2.80
  11  -5  -1    1.10    2.50
 -11  -5   1    1.50    2.50
 -11  -5   1    2.40    1.90
 -11  -5   1    0.60    1.90
  11  -5  -1   -0.70    2.30
  11  -5  -1    3.00    2.60
 -11   5   1    0.20    1.60
 -11   5   1    1.10    2.40
 -11   5   1   -1.30    2.20
 -11   5   1    1.40    2.20
  10  -5  -1    4.70    2.60
  10  -5  -1    5.90    2.50
 -10  -5   1    7.80    3.20
  10  -5  -1    4.10    2.50
 -10  -5   1    8.50    2.20
 -10  -5   1    7.80    2.50
 -10   5   1    0.90    1.60
 -10   5   1    0.80    2.50
 -10   5   1    6.80    2.80
 -10   5   1    1.10    2.30
   9  -5  -1    3.60    2.30
  -9  -5   1    4.40    2.00
  -9  -5   1    0.60    1.70
  -9  -5   1    2.10    1.60
  -9  -5   1    4.30    2.40
  -9  -5   1    1.70    1.50
   9  -5  -1   -0.70    1.80
   9  -5  -1    0.70    2.00
   9  -5  -1    4.90    2.30
  -9   5   1    2.70    1.40
   9   5  -1    2.60    1.60
  -9   5   1    1.30    2.10
  -9   5   1    0.20    1.90
  -9   5   1   -0.70    1.80
  -8  -5   1   31.30    2.70
  -8  -5   1   32.00    3.60
  -8  -5   1   29.00    3.20
  -8  -5   1   36.60    4.50
  -8  -5   1   43.00    3.40
   8  -5  -1   34.70    4.10
   8  -5  -1   30.20    4.00
   8  -5  -1   28.10    3.80
   8  -5  -1   28.40    3.80
  -8   5   1   30.80    3.90
   8   5  -1   31.70    3.20
  -8   5   1   28.80    4.00
  -8   5   1   29.70    2.50
  -8   5   1   34.60    4.00
   8   5  -1   30.90    3.20
  -7  -5   1   14.90    2.90
   7  -5  -1   12.20    2.50
  -7  -5   1   15.50    2.20
  -7  -5   1   11.40    2.20
  -7  -5   1   14.50    2.00
   7  -5  -1   16.60    2.80
  -7  -5   1   13.90    2.30
   7  -5  -1   14.00    2.80
   7  -5  -1   11.80    2.60
  -7   5   1   17.50    1.90
  -7   5   1    9.00    2.30
   7   5  -1   16.90    2.40
  -7   5   1   12.40    2.60
   7   5  -1   12.20    2.00
  -7   5   1   14.40    2.80
  -6  -5   1   19.30    2.30
   6  -5  -1   24.50    3.10
  -6  -5   1   23.80    2.40
  -6  -5   1   23.00    2.40
  -6  -5   1   21.30    1.20
   6  -5  -1   18.40    3.10
  -6  -5   1   20.10    2.30
   6  -5  -1   20.60    3.00
  -6  -5   1   17.60    2.90
  -6   5   1   22.30    3.00
  -6   5   1   24.70    1.90
  -6   5   1   22.90    3.10
   6   5  -1   23.10    2.50
   6   5  -1   21.20    2.40
  -6   5   1   26.40    3.20
   5  -5  -1   49.10    3.70
  -5  -5   1   49.99    3.10
   5  -5  -1   49.10    3.50
   5  -5  -1   50.49    3.70
  -5  -5   1   46.10    2.00
  -5  -5   1   49.10    3.00
  -5  -5   1   46.60    2.90
   5  -5  -1   45.80    3.80
   5  -5  -1   46.90    2.30
   5  -5  -1   46.70    3.70
  -5  -5   1   46.20    2.80
  -5   5   1   52.49    3.70
  -5   5   1   46.50    3.70
   5   5  -1   46.60    2.90
  -5   5   1   55.09    3.70
  -5   5   1   51.49    3.60
   5   5  -1   49.40    3.10
  -5   5   1   45.20    2.40
  -4  -5   1    5.50    1.30
   4  -5  -1    2.80    1.30
   4  -5  -1    4.00    1.50
   4  -5  -1    4.50    1.50
  -4  -5   1    2.90    1.00
  -4  -5   1    5.40    1.20
   4  -5  -1    4.40    1.60
  -4  -5   1    3.50    0.90
  -4  -5   1    3.80    1.10
   4  -5  -1    4.60    1.50
   4  -5  -1    4.20    0.80
  -4   5   1    5.60    1.60
  -4   5   1    5.40    1.60
  -4   5   1    3.80    1.40
  -4   5   1    4.10    1.00
   4   5  -1    4.70    1.20
   4   5  -1    5.70    1.20
   4   5  -1    4.00    1.10
  -4   5   1    4.20    1.60
   3  -5  -1   18.20    2.30
  -3  -5   1   21.00    2.10
   3  -5  -1   19.20    2.50
  -3  -5   1   18.40    1.90
   3  -5  -1   21.40    2.30
  -3  -5   1   21.30    1.90
   3  -5  -1   18.40    2.30
  -3  -5   1   17.70    1.50
  -3  -5   1   17.50    1.90
   3  -5  -1   21.60    2.70
   3  -5  -1   18.90    1.40
   3  -5  -1   17.10    2.20
  -3  -5   1   17.00    2.60
   3   5  -1   21.10    1.90
   3   5  -1   17.70    1.80
  -3   5   1   16.80    2.10
   3   5  -1   15.00    1.70
  -3   5   1   18.50    2.30
  -3   5   1   15.40    2.00
  -3   5   1   17.10    1.60
   3   5  -1   15.00    1.70
  -3   5   1   26.60    3.00
   2  -5  -1    1.70    0.70
  -2  -5   1    2.80    0.90
  -2  -5   1    4.70    1.30
   2  -5  -1    3.40    1.20
   2  -5  -1    1.70    1.10
   2  -5  -1    1.60    1.30
   2  -5  -1    2.10    1.10
   2  -5  -1    4.80    1.50
  -2  -5   1    3.20    1.00
  -2  -5   1    2.80    1.40
  -2  -5   1    2.10    1.00
   2  -5  -1    2.10    1.20
  -2  -5   1    0.90    1.00
   2   5  -1    4.00    1.20
   2   5  -1    2.00    1.00
   2   5  -1    1.40    1.00
  -2   5   1    4.00    1.20
  -2   5   1    5.30    1.30
  -2   5   1    2.30    1.20
   2   5  -1    3.00    1.00
   2   5  -1    3.40    1.10
  -2   5   1    0.50    0.70
  -2   5   1    3.80    1.50
   1  -5  -1   50.69    2.90
  -1  -5   1   46.90    2.70
  -1  -5   1   44.30    2.70
   1  -5  -1   49.10    3.20
  -1  -5   1   45.50    2.60
   1  -5  -1   44.60    3.10
   1  -5  -1   45.90    2.40
   1  -5  -1   44.30    2.70
   1  -5  -1   42.90    2.80
  -1  -5   1   49.60    2.90
  -1  -5   1   45.10    2.70
   1  -5  -1   42.80    2.70
  -1  -5   1   43.80    2.90
   1   5  -1   40.70    2.60
  -1   5   1   44.70    3.20
  -1   5   1   42.40    2.70
   1   5  -1   39.50    2.80
   1   5  -1   42.00    2.60
  -1   5   1   47.40    2.80
   1   5  -1   49.10    2.80
  -1   5   1   43.60    2.70
   1   5  -1   45.50    2.80
  -1   5   1   44.10    2.70
   0  -5   1   15.70    1.90
   0  -5  -1   15.00    1.70
   0  -5   1   12.90    1.80
   0  -5  -1   14.50    1.80
   0  -5  -1   12.30    1.60
   0  -5   1   17.30    2.00
   0  -5  -1   12.80    1.60
   0  -5  -1   16.80    2.20
   0  -5   1   15.00    1.90
   0  -5  -1   14.60    1.80
   0  -5   1   12.60    1.70
   0  -5   1   12.60    1.80
   0   5  -1   15.10    2.10
   0   5   1   12.80    2.10
   0   5   1   13.40    1.60
   0   5   1   15.20    1.60
   0   5   1   18.10    1.80
   0   5  -1   14.60    1.90
   0   5  -1   13.70    1.70
   0   5  -1   15.90    1.90
   0   5  -1   14.90    1.80
   0   5   1   15.80    1.70
   1  -5   1  304.57   10.10
  -1  -5  -1  295.87    8.80
  -1  -5  -1  305.77    9.50
  -1  -5  -1  305.07    9.70
   1  -5   1  298.77    9.70
  -1  -5  -1  298.17    8.90
   1  -5   1  291.97    9.60
  -1  -5  -1  289.67    8.90
   1  -5   1  301.77    9.60
   1  -5   1  283.67    9.50
  -1  -5  -1  290.07    8.90
   1  -5   1  295.27    8.90
   1  -5   1  300.57    9.50
  -1   5  -1  322.27   10.10
   1   5   1  299.37    8.80
   1   5   1  306.27    8.90
  -1   5  -1  301.77    9.60
  -1   5  -1  297.77    9.50
   1   5   1  297.87    9.70
   1   5   1  309.97    8.90
  -1   5  -1  302.37    9.30
  -1   5  -1  287.27    9.40
   1   5   1  298.77    8.80
  -2  -5  -1    3.70    1.00
   2  -5   1    3.90    1.40
   2  -5   1    3.80    1.30
   2  -5   1    3.50    1.00
   2  -5   1    5.90    1.40
   2  -5   1    5.40    1.50
  -2  -5  -1    5.20    1.00
   2  -5   1    5.50    1.60
  -2  -5  -1    4.70    1.00
   2  -5   1    5.50    1.30
  -2  -5  -1    4.60    1.20
  -2  -5  -1    3.00    0.90
   2   5   1    4.80    1.20
  -2   5  -1    5.90    1.50
  -2   5  -1    6.00    1.50
   2   5   1    5.90    1.00
  -2   5  -1    3.90    1.20
  -2   5  -1    5.50    1.50
   2   5   1    6.20    1.00
   2   5   1    5.00    1.00
   2   5   1    5.00    1.00
  -2   5  -1    6.20    1.50
  -2   5  -1    4.50    1.40
   3  -5   1    0.30    1.20
  -3  -5  -1    0.90    0.70
   3  -5   1    0.60    1.10
  -3  -5  -1    0.80    0.80
  -3  -5  -1    0.50    0.60
   3  -5   1    1.40    0.80
  -3  -5  -1    1.50    0.90
   3  -5   1    0.40    1.10
  -3  -5  -1    1.80    0.80
   3  -5   1    1.70    1.30
   3  -5   1    1.30    1.30
  -3   5  -1    1.20    1.40
  -3   5  -1    0.10    1.10
  -3   5  -1    1.10    1.20
   3   5   1   -0.40    0.60
   3   5   1    1.50    0.70
  -3   5  -1    0.60    0.90
  -3   5  -1    0.50    1.20
   3   5   1    1.00    0.70
  -3   5  -1    2.40    1.20
  -4  -5  -1    0.50    0.70
   4  -5   1    0.50    0.80
  -4  -5  -1    0.00    0.70
   4  -5   1    0.40    1.20
  -4  -5  -1    1.60    0.80
  -4  -5  -1    0.50    0.80
  -4  -5  -1    1.30    0.80
   4  -5   1   -0.60    1.10
   4  -5   1    1.50    1.20
   4  -5   1    0.60    1.30
   4  -5   1    2.40    1.40
   4   5   1    1.80    0.90
  -4   5  -1    0.50    1.20
  -4   5  -1    0.30    1.10
  -4   5  -1    1.90    1.00
   4   5   1    0.30    0.70
  -4   5  -1    1.90    1.40
  -4   5  -1    0.20    1.30
   4   5   1    1.20    0.90
   5  -5   1   -0.50    1.30
   5  -5   1    2.70    1.60
   5  -5   1   -1.20    1.20
  -5  -5  -1    0.70    0.80
  -5  -5  -1    0.70    0.90
  -5  -5  -1    0.40    0.80
   5  -5   1    3.90    1.60
  -5  -5  -1   -0.30    0.80
   5  -5   1    1.00    0.90
  -5  -5  -1    0.10    0.70
  -5   5  -1    3.20    1.60
  -5   5  -1    0.30    1.40
  -5   5  -1    0.90    1.00
  -5   5  -1   -1.30    1.20
   5   5   1    0.50    0.80
  -5   5  -1   -0.10    1.20
   5   5   1    1.50    0.90
   5   5   1    0.40    0.70
  -6  -5  -1    1.40    1.10
   6  -5   1    2.20    1.00
   6  -5   1    0.90    1.40
  -6  -5  -1   -0.80    1.40
   6  -5   1    2.20    1.70
  -6  -5  -1    0.80    1.00
  -6  -5  -1   -0.90    0.70
  -6  -5  -1    1.90    1.10
  -6  -5  -1    2.30    0.90
   6  -5   1    0.60    1.30
   6  -5   1    1.70    1.70
   6   5   1    0.00    0.80
   6   5   1    1.20    1.00
  -6   5  -1    1.10    1.60
  -6   5  -1   -1.10    1.20
  -6   5  -1    2.00    1.10
  -6   5  -1    0.60    1.40
  -6   5  -1   -0.60    1.50
   7  -5   1   52.29    4.30
  -7  -5  -1   47.30    5.00
  -7  -5  -1   58.69    2.90
   7  -5   1   56.09    4.50
  -7  -5  -1   57.89    3.40
  -7  -5  -1   64.29    4.00
   7  -5   1   60.19    4.60
  -7  -5  -1   60.99    3.60
  -7  -5  -1   59.19    3.20
   7   5   1   54.79    3.40
  -7   5  -1   59.99    4.60
  -7   5  -1   61.29    3.50
  -7   5  -1   58.09    4.60
   7   5   1   58.29    3.20
  -7   5  -1   63.29    4.60
  -7   5  -1   55.29    4.40
  -8  -5  -1    2.60    1.20
  -8  -5  -1    2.60    1.00
   8  -5   1    4.30    2.30
  -8  -5  -1    5.30    1.80
  -8  -5  -1    4.20    1.50
   8  -5   1    5.70    2.30
  -8  -5  -1    1.60    1.30
   8  -5   1    6.70    2.20
  -8  -5  -1    1.50    2.10
  -8  -5  -1    1.70    0.80
   8  -5   1    2.80    2.10
  -8   5  -1    6.80    2.50
  -8   5  -1    3.20    1.40
   8   5   1    3.30    1.20
  -8   5  -1    0.90    1.90
  -8   5  -1    1.70    1.90
   8   5   1    3.10    1.40
  -9  -5  -1    2.70    1.40
  -9  -5  -1    0.90    0.90
   9  -5   1    0.30    1.90
  -9  -5  -1    1.10    1.70
  -9  -5  -1   -1.60    1.90
   9  -5   1    1.20    1.90
  -9  -5  -1    1.60    1.50
   9  -5   1   -3.10    1.40
  -9   5  -1    3.30    2.20
  -9   5  -1   -1.40    1.30
  -9   5  -1    0.20    2.00
   9   5   1    2.90    1.70
  -9   5  -1    3.20    2.20
 -10  -5  -1   -0.50    2.10
 -10  -5  -1    1.20    1.80
  10  -5   1    0.90    2.10
  10  -5   1    2.30    2.20
 -10  -5  -1    1.50    2.60
  10  -5   1    0.10    2.10
 -10   5  -1    0.70    2.20
 -10   5  -1    0.80    2.10
 -10   5  -1    4.80    2.70
 -10   5  -1    2.10    1.70
  11  -5   1   -0.30    1.90
 -11  -5  -1    3.30    1.90
 -11  -5  -1   -1.20    2.30
  11  -5   1    1.10    2.20
 -11   5  -1    4.30    2.70
 -11   5  -1   -0.40    1.50
 -11   5  -1   -1.10    2.30
 -11   5  -1   -0.50    2.20
 -12  -5  -1   -1.70    2.40
 -12  -5  -1    4.30    2.30
 -12  -5  -1   -3.00    1.50
  12  -5   1    0.20    2.40
  12  -5   1   -2.40    2.00
 -12   5  -1   -1.10    2.20
 -12   5  -1    1.10    2.30
 -12   5  -1   -1.00    1.60
 -12   5  -1    1.40    2.40
  13  -5   1    3.80    2.90
 -13  -5  -1    5.50    2.30
  13  -5   1    2.20    2.60
 -13  -5  -1   -3.00    1.90
 -13  -5  -1    6.90    3.50
 -13   5  -1    0.50    2.80
 -13   5  -1    8.70    3.40
 -13   5  -1    9.30    3.30
  14  -5   1   13.30    4.10
 -14  -5  -1   10.00    2.80
  14  -5   1   11.60    3.70
 -14   5  -1   11.80    4.70
 -14   5  -1    5.20    5.70
  13  -6  -1   33.30    5.40
  13  -6  -1   23.30    4.70
 -13  -6   1   29.00    4.50
 -13  -6   1   34.10    6.30
 -13   6   1   24.10    5.10
 -13   6   1   24.00    4.70
  12  -6  -1   45.20    6.20
 -12  -6   1   38.30    4.50
 -12  -6   1   43.30    6.50
  12  -6  -1   39.00    5.50
 -12  -6   1   37.50    4.20
 -12   6   1   35.20    5.50
 -12   6   1   44.00    5.80
 -11  -6   1   54.19    4.60
 -11  -6   1   49.90    6.60
  11  -6  -1   60.69    6.40
  11  -6  -1   55.29    6.20
  11  -6  -1   70.79    6.10
 -11  -6   1   60.99    5.30
 -11   6   1   53.89    5.90
 -11   6   1   54.49    6.50
 -10  -6   1   94.99    5.60
  10  -6  -1   97.39    6.80
  10  -6  -1   94.29    7.10
 -10  -6   1  101.49    7.60
  10  -6  -1   90.39    6.90
 -10  -6   1  102.69    6.20
 -10   6   1   87.79    6.80
 -10   6   1   90.79    7.00
 -10   6   1  108.69    7.00
 -10   6   1  101.89    5.70
  -9  -6   1  267.77   10.60
  -9  -6   1  273.47   10.10
  -9  -6   1  277.87   12.20
  -9  -6   1  273.87   10.30
   9  -6  -1  256.27   11.60
   9  -6  -1  260.37   11.30
   9  -6  -1  277.17   11.70
  -9   6   1  250.57    8.70
  -9   6   1  268.97   11.80
  -9   6   1  266.77   11.40
  -9   6   1  251.27   11.10
  -8  -6   1   53.79    4.10
   8  -6  -1   55.99    4.80
   8  -6  -1   47.40    4.90
   8  -6  -1   53.99    5.60
  -8  -6   1   49.80    5.50
  -8  -6   1   51.59    3.80
   8  -6  -1   62.39    5.10
  -8  -6   1   46.60    4.20
   8   6  -1   51.29    3.90
  -8   6   1   50.39    3.10
   8   6  -1   55.19    4.90
  -8   6   1   56.19    4.70
  -8   6   1   65.49    5.30
  -8   6   1   61.89    5.00
   7  -6  -1   96.39    6.10
  -7  -6   1  100.29    4.90
   7  -6  -1   91.39    5.70
  -7  -6   1   94.19    4.50
  -7  -6   1   95.19    5.10
  -7  -6   1   98.89    6.30
   7  -6  -1   93.69    6.10
  -7  -6   1   94.49    5.10
   7  -6  -1  102.69    6.00
  -7   6   1   93.89    5.90
  -7   6   1   91.99    5.70
  -7   6   1   94.29    4.10
  -7   6   1   93.59    6.00
   7   6  -1   92.29    4.80
   7   6  -1  100.59    5.10
  -6  -6   1   32.70    2.90
   6  -6  -1   25.70    3.40
  -6  -6   1   31.10    1.60
   6  -6  -1   35.70    4.30
  -6  -6   1   28.40    2.90
  -6  -6   1   32.20    2.80
  -6  -6   1   31.40    2.50
   6  -6  -1   38.60    4.10
  -6   6   1   33.40    3.70
   6   6  -1   29.30    2.90
  -6   6   1   37.20    3.90
  -6   6   1   31.00    2.20
  -6   6   1   32.50    3.90
   6   6  -1   31.80    2.90
  -5  -6   1  161.28    6.20
   5  -6  -1  153.08    7.00
   5  -6  -1  167.08    7.70
   5  -6  -1  165.08    7.30
   5  -6  -1  170.68    7.30
  -5  -6   1  151.78    6.20
   5  -6  -1  167.78    7.20
   5  -6  -1  156.38    5.20
  -5  -6   1  160.18    5.10
  -5  -6   1  152.98    6.10
  -5  -6   1  155.18    6.00
  -5   6   1  159.98    5.50
  -5   6   1  158.98    7.40
  -5   6   1  144.09    6.80
  -5   6   1  162.18    7.20
   5   6  -1  155.78    6.00
   5   6  -1  167.98    6.20
   4  -6  -1   -0.10    1.30
  -4  -6   1    0.70    0.90
  -4  -6   1    0.90    0.90
  -4  -6   1    1.60    1.10
   4  -6  -1    0.40    0.70
   4  -6  -1    0.10    1.50
   4  -6  -1   -0.20    1.10
  -4  -6   1   -0.60    0.70
   4  -6  -1    0.80    1.20
   4  -6  -1    1.90    1.30
  -4  -6   1    0.50    0.90
  -4   6   1   -0.90    1.10
  -4   6   1   -0.80    0.70
  -4   6   1    1.20    1.30
   4   6  -1    0.60    1.00
   4   6  -1    2.20    1.00
   3  -6  -1   42.40    3.40
   3  -6  -1   37.50    3.70
   3  -6  -1   45.20    2.30
  -3  -6   1   38.80    2.70
   3  -6  -1   40.30    3.20
  -3  -6   1   44.30    2.90
   3  -6  -1   38.80    3.30
  -3  -6   1   41.30    3.00
  -3  -6   1   47.00    2.50
   3  -6  -1   43.00    3.20
  -3  -6   1   47.50    3.00
   3   6  -1   43.00    2.80
  -3   6   1   46.50    3.30
   3   6  -1   41.40    2.70
   3   6  -1   45.50    2.70
   2  -6  -1   -1.30    1.10
   2  -6  -1    0.00    0.70
  -2  -6   1    1.40    1.00
  -2  -6   1   -1.10    0.80
   2  -6  -1    0.50    1.10
   2  -6  -1    0.70    1.30
   2  -6  -1    0.10    1.00
  -2  -6   1   -0.30    0.80
  -2  -6   1   -1.40    1.00
  -2  -6   1    0.70    1.00
  -2  -6   1   -1.10    0.70
   2  -6  -1   -0.60    1.00
   2   6  -1   -1.40    0.90
  -2   6   1   -0.80    1.10
   2   6  -1   -1.10    0.90
   2   6  -1    0.50    0.80
  -2   6   1   -0.90    1.00
   1  -6  -1   96.89    4.40
   1  -6  -1   85.89    4.30
   1  -6  -1   98.59    4.40
   1  -6  -1   95.39    4.80
   1  -6  -1   91.99    4.50
  -1  -6   1   91.09    4.30
  -1  -6   1   88.69    4.20
  -1  -6   1   95.09    4.60
   1  -6  -1   91.59    3.80
  -1  -6   1   87.99    4.20
  -1  -6   1   92.99    4.40
  -1  -6   1   95.49    4.50
  -1   6   1   86.79    4.30
   1   6  -1   82.99    4.20
  -1   6   1   87.99    4.30
   1   6  -1   83.39    4.50
   1   6  -1   94.89    4.40
  -1   6   1   93.99    5.20
   0  -6   1   28.20    2.70
   0  -6   1   27.10    2.80
   0  -6   1   28.60    2.80
   0  -6   1   20.20    2.30
   0  -6  -1   27.90    2.30
   0  -6  -1   25.90    2.30
   0  -6   1   24.90    2.60
   0  -6   1   27.60    2.40
   0  -6  -1   29.60    2.30
   0  -6  -1   27.50    2.50
   0  -6  -1   29.70    3.00
   0  -6  -1   20.00    2.20
   0   6   1   21.50    2.30
   0   6  -1   29.20    2.60
   0   6  -1   28.20    2.70
   0   6   1   25.40    3.10
   0   6  -1   22.30    2.70
   0   6   1   29.90    2.30
   1  -6   1  322.77   10.70
  -1  -6  -1  335.87    9.90
   1  -6   1  318.87   10.60
   1  -6   1  327.57    9.90
   1  -6   1  317.77   10.50
   1  -6   1  314.07   10.70
  -1  -6  -1  325.47   10.50
  -1  -6  -1  331.27    9.90
  -1  -6  -1  317.77   10.00
  -1  -6  -1  313.97    9.90
   1  -6   1  322.77   10.50
  -1  -6  -1  334.57   10.50
  -1   6  -1  314.07   10.50
   1   6   1  327.97    9.90
   1   6   1  323.77    9.80
   1   6   1  313.87   10.60
   1   6   1  322.27    9.80
  -1   6  -1  333.97   11.10
  -2  -6  -1   80.39    3.70
   2  -6   1   80.69    4.70
   2  -6   1   77.79    4.40
  -2  -6  -1   84.99    4.10
   2  -6   1   80.39    4.30
   2  -6   1   77.59    3.60
  -2  -6  -1   84.79    3.70
  -2  -6  -1   77.69    3.80
   2  -6   1   81.49    4.50
   2  -6   1   83.09    4.60
  -2  -6  -1   77.49    4.60
  -2  -6  -1   81.69    3.70
   2   6   1   83.69    3.70
   2   6   1   87.29    4.20
  -2   6  -1   84.39    4.20
  -2   6  -1   72.99    4.20
  -2   6  -1   75.99    4.40
   2   6   1   81.39    3.60
   2   6   1   84.49    3.60
  -3  -6  -1  695.33   18.80
   3  -6   1  700.63   19.90
   3  -6   1  691.63   18.50
   3  -6   1  710.53   20.30
  -3  -6  -1  685.93   18.60
   3  -6   1  689.83   20.00
  -3  -6  -1  660.63   18.30
   3  -6   1  676.53   19.90
  -3  -6  -1  694.03   18.60
  -3  -6  -1  694.93   18.40
   3  -6   1  686.83   20.10
   3   6   1  663.13   18.30
   3   6   1  680.03   18.30
  -3   6  -1  670.73   18.80
  -3   6  -1  696.23   19.90
  -3   6  -1  705.33   20.00
   3   6   1  669.03   18.70
   3   6   1  681.63   18.20
   4  -6   1   88.09    5.10
  -4  -6  -1   93.59    4.10
   4  -6   1   99.89    5.20
  -4  -6  -1   95.79    4.10
  -4  -6  -1   94.99    3.90
   4  -6   1   89.29    3.90
   4  -6   1   99.29    5.40
  -4  -6  -1   89.79    4.00
   4  -6   1   85.59    5.00
   4  -6   1   95.89    5.40
  -4  -6  -1  101.69    4.00
  -4   6  -1   84.29    5.20
  -4   6  -1   81.89    4.90
   4   6   1   89.19    3.90
   4   6   1   88.89    3.80
  -4   6  -1   92.89    5.10
  -4   6  -1   89.49    4.20
   5  -6   1  325.97   12.00
   5  -6   1  344.37   11.90
   5  -6   1  347.27   11.90
  -5  -6  -1  326.17    9.80
  -5  -6  -1  336.57   10.10
  -5  -6  -1  325.57    9.80
  -5  -6  -1  325.87   10.10
   5  -6   1  324.37    9.90
   5  -6   1  327.37   11.80
  -5  -6  -1  328.87   10.20
  -5   6  -1  334.17   12.10
  -5   6  -1  318.07   10.10
   5   6   1  319.57   10.00
  -5   6  -1  323.67   11.60
  -5   6  -1  333.67   11.80
   5   6   1  334.07   10.00
  -6  -6  -1  332.67    9.80
  -6  -6  -1  336.47   10.10
  -6  -6  -1  337.67   10.40
   6  -6   1  342.97   12.40
  -6  -6  -1  346.17   12.90
   6  -6   1  330.57   12.10
  -6  -6  -1  332.37   10.70
  -6  -6  -1  337.67   10.70
   6  -6   1  323.07   10.20
   6  -6   1  341.27   12.60
   6  -6   1  333.67   12.20
  -6   6  -1  340.07   10.50
   6   6   1  323.27   10.10
  -6   6  -1  333.17   12.50
  -6   6  -1  335.27   12.00
  -6   6  -1  342.67   12.30
   6   6   1  323.27   10.50
  -7  -6  -1  187.68    6.00
   7  -6   1  185.28    8.50
   7  -6   1  184.28    8.50
   7  -6   1  192.18    8.70
  -7  -6  -1  180.58    7.50
   7  -6   1  202.28    9.10
  -7  -6  -1  187.98    9.20
  -7  -6  -1  185.98    6.90
  -7  -6  -1  175.78    6.40
  -7  -6  -1  177.58    6.90
   7   6   1  184.88    7.00
  -7   6  -1  174.28    8.30
  -7   6  -1  186.18    8.60
  -7   6  -1  178.48    8.80
   7   6   1  185.88    6.50
  -7   6  -1  189.98    7.00
  -8  -6  -1   39.10    4.90
   8  -6   1   29.60    4.00
  -8  -6  -1   39.40    3.10
  -8  -6  -1   36.70    3.00
  -8  -6  -1   33.30    2.10
   8  -6   1   33.10    4.30
   8  -6   1   29.10    4.10
  -8  -6  -1   40.80    3.50
   8  -6   1   39.40    4.80
  -8   6  -1   36.60    3.40
   8   6   1   35.70    3.20
  -8   6  -1   36.20    4.60
  -8   6  -1   28.00    4.00
  -8   6  -1   36.50    4.70
   9  -6   1   77.79    6.10
   9  -6   1   75.69    6.10
  -9  -6  -1   80.59    5.10
  -9  -6  -1   73.49    4.50
   9  -6   1   77.59    5.90
  -9  -6  -1   81.49    4.70
  -9  -6  -1   83.19    6.70
  -9   6  -1   81.69    6.40
  -9   6  -1   69.39    5.80
  -9   6  -1   66.79    5.70
  -9   6  -1   79.99    4.60
  10  -6   1   20.70    4.00
 -10  -6  -1   21.80    2.70
 -10  -6  -1   29.00    5.00
 -10  -6  -1   24.00    3.40
  10  -6   1   27.40    4.50
  10  -6   1   23.50    4.00
 -10   6  -1   16.90    3.70
 -10   6  -1   25.30    4.50
 -10   6  -1   24.80    3.10
 -10   6  -1   19.40    3.80
 -11  -6  -1    0.90    2.70
 -11  -6  -1    1.90    1.90
  11  -6   1   -1.20    2.00
  11  -6   1    3.70    2.60
 -11   6  -1   -0.20    2.50
 -11   6  -1    5.80    3.20
 -11   6  -1   -2.10    2.20
 -12  -6  -1   -6.90    2.30
 -12  -6  -1    1.40    2.10
  12  -6   1   -0.50    2.40
  12  -6   1    0.50    2.50
 -12  -6  -1   -1.00    1.60
 -12   6  -1   -0.20    2.40
 -12   6  -1   -1.90    2.20
  13  -6   1   -2.70    2.60
 -13  -6  -1   -1.30    1.80
 -13  -6  -1   -0.10    1.70
 -13  -6  -1   -2.40    2.60
  13  -6   1    5.00    3.10
 -13   6  -1    2.10    3.10
 -13   6  -1   -2.90    2.60
  13  -7  -1   24.10    5.20
 -13   7   1   28.40    5.60
 -13   7   1   23.50    5.20
 -12  -7   1   19.30    5.10
 -12  -7   1   13.80    2.90
 -12  -7   1   15.60    3.50
  12  -7  -1   15.60    4.20
  12  -7  -1   14.80    4.00
 -12   7   1   15.30    4.00
 -12   7   1   17.30    4.70
 -11  -7   1   30.60    4.00
  11  -7  -1   40.30    5.50
 -11  -7   1   23.60    3.30
 -11  -7   1   25.10    5.20
  11  -7  -1   28.50    4.90
  11  -7  -1   32.40    5.00
 -11   7   1   23.40    4.60
 -11   7   1   30.60    4.80
  10  -7  -1    2.40    2.80
  10  -7  -1    7.00    2.90
  10  -7  -1   10.20    3.30
 -10  -7   1    5.50    3.10
 -10  -7   1    7.80    2.50
 -10  -7   1    3.90    1.80
 -10   7   1    3.50    2.60
 -10   7   1    2.50    2.60
  -9  -7   1   -2.20    1.40
  -9  -7   1   -1.70    2.20
   9  -7  -1    0.50    2.20
   9  -7  -1    5.60    2.60
   9  -7  -1    3.30    2.30
  -9  -7   1    0.90    1.50
  -9   7   1    0.20    2.10
  -9   7   1   -0.90    2.10
  -8  -7   1   33.60    3.50
   8  -7  -1   31.70    4.30
   8  -7  -1   42.90    4.90
   8  -7  -1   40.30    5.10
  -8  -7   1   30.20    3.50
  -8  -7   1   33.00    4.80
  -8  -7   1   31.60    3.70
  -8   7   1   45.60    5.40
  -8   7   1   37.00    4.60
  -7  -7   1  128.09    5.90
  -7  -7   1  139.49    7.90
  -7  -7   1  125.29    6.10
  -7  -7   1  134.79    6.20
   7  -7  -1  122.49    7.10
   7  -7  -1  125.79    7.50
   7  -7  -1  114.29    6.80
  -7   7   1  124.29    7.40
  -7   7   1  124.29    6.90
  -7   7   1  134.09    7.10
  -7   7   1  122.09    4.90
   6  -7  -1   36.90    4.10
   6  -7  -1   44.20    4.60
   6  -7  -1   57.49    5.50
   6  -7  -1   44.60    4.00
  -6  -7   1   44.50    3.40
   6  -7  -1   45.20    2.50
  -6  -7   1   41.10    2.20
  -6  -7   1   44.00    3.30
  -6  -7   1   46.60    3.20
  -6  -7   1   42.10    3.30
  -6   7   1   43.90    2.70
   6   7  -1   41.70    3.20
  -6   7   1   45.00    4.90
  -6   7   1   46.30    4.60
   6   7  -1   41.10    3.20
  -6   7   1   46.00    4.10
   5  -7  -1  464.25   15.80
   5  -7  -1  473.75   15.20
   5  -7  -1  432.26   12.30
  -5  -7   1  470.95   14.00
   5  -7  -1  453.05   15.10
  -5  -7   1  443.16   13.60
  -5  -7   1  434.46   13.50
   5  -7  -1  449.36   15.20
  -5  -7   1  443.46   13.90
  -5  -7   1  459.05   12.60
  -5   7   1  460.25   14.90
  -5   7   1  472.15   15.10
   5   7  -1  447.76   13.60
  -5   7   1  426.06   12.80
   5   7  -1  464.05   13.70
  -4  -7   1   33.90    2.30
   4  -7  -1   32.80    3.60
   4  -7  -1   25.50    3.20
   4  -7  -1   23.20    3.30
   4  -7  -1   33.40    3.60
  -4  -7   1   31.60    2.70
   4  -7  -1   23.90    3.40
  -4  -7   1   31.10    3.10
  -4  -7   1   31.00    3.10
   4  -7  -1   27.20    1.90
  -4  -7   1   29.30    2.80
   4   7  -1   35.90    2.70
  -4   7   1   26.90    3.20
  -4   7   1   28.00    3.30
   4   7  -1   29.60    2.20
   4   7  -1   33.40    2.70
   3  -7  -1 1149.48   29.30
   3  -7  -1 1169.68   31.30
  -3  -7   1 1128.19   30.50
   3  -7  -1 1158.18   32.10
   3  -7  -1 1151.68   31.50
  -3  -7   1 1148.09   30.40
  -3  -7   1 1143.99   30.60
   3  -7  -1 1091.59   31.20
   3  -7  -1 1162.78   31.20
  -3  -7   1 1161.48   30.40
  -3  -7   1 1155.88   29.90
  -3   7   1 1146.89   31.10
   3   7  -1 1149.29   30.20
   3   7  -1 1119.29   30.10
   3   7  -1 1131.49   30.20
  -2  -7   1    0.20    1.20
   2  -7  -1    2.30    1.40
   2  -7  -1    0.80    1.30
  -2  -7   1    2.40    1.20
  -2  -7   1    1.80    1.20
   2  -7  -1    2.20    1.30
   2  -7  -1    2.00    1.60
   2  -7  -1    0.00    0.80
  -2  -7   1    1.30    1.10
  -2  -7   1    0.50    1.10
   2  -7  -1    4.00    1.80
   2   7  -1    1.70    1.30
   2   7  -1    2.90    1.40
  -2   7   1    2.00    1.40
  -2   7   1    1.40    1.30
   2   7  -1    3.30    1.30
  -1  -7   1 1009.60   27.30
   1  -7  -1 1035.00   27.50
  -1  -7   1 1000.20   27.60
  -1  -7   1 1035.20   27.40
  -1  -7   1 1001.40   27.50
   1  -7  -1 1005.60   27.60
  -1  -7   1 1026.30   27.30
   1  -7  -1  989.60   27.30
   1  -7  -1 1032.40   28.20
  -1  -7   1 1008.10   27.50
   1  -7  -1 1005.30   26.50
   1  -7  -1 1017.30   27.60
   1   7  -1 1044.50   27.30
   1   7  -1  925.11   27.80
  -1   7   1 1030.10   27.30
  -1   7   1 1016.30   27.30
   1   7  -1  996.70   27.20
   0  -7  -1  117.79    5.40
   0  -7  -1  122.19    5.40
   0  -7  -1  130.59    5.50
   0  -7  -1  128.69    5.60
   0  -7   1  121.99    5.40
   0  -7  -1  109.59    5.10
   0  -7   1  138.79    6.00
   0  -7   1  130.79    5.70
   0  -7   1  127.99    5.80
   0  -7  -1  126.09    5.90
   0  -7   1  136.49    6.00
   0  -7   1  135.79    5.90
   0   7  -1  125.59    5.70
   0   7   1  124.19    5.30
   0   7   1  122.69    5.30
   0   7  -1  124.99    5.70
  -1  -7  -1  848.22   23.10
  -1  -7  -1  843.02   23.30
   1  -7   1  812.02   23.70
   1  -7   1  887.41   24.10
  -1  -7  -1  835.42   23.30
  -1  -7  -1  849.12   23.80
   1  -7   1  843.12   24.10
  -1  -7  -1  873.51   23.20
  -1  -7  -1  888.21   23.90
   1  -7   1  851.21   24.10
   1  -7   1  858.01   23.10
   1  -7   1  864.01   24.20
   1   7   1  858.21   23.00
  -1   7  -1  862.21   23.90
   1   7   1  839.12   24.20
  -1   7  -1  833.52   23.80
   1   7   1  870.71   23.10
   2  -7   1  102.59    5.50
  -2  -7  -1  105.09    4.80
   2  -7   1  109.89    5.70
  -2  -7  -1  108.99    4.70
   2  -7   1   97.49    5.30
  -2  -7  -1  108.19    4.80
   2  -7   1  115.79    5.80
   2  -7   1  105.59    4.60
   2  -7   1  106.59    5.50
  -2  -7  -1  111.89    4.70
  -2  -7  -1  112.09    5.10
   2   7   1  100.29    4.40
   2   7   1  110.59    5.20
  -2   7  -1  110.89    5.50
   2   7   1  109.69    4.70
   3  -7   1  156.08    7.00
  -3  -7  -1  151.68    6.00
  -3  -7  -1  157.28    6.00
  -3  -7  -1  155.48    5.80
  -3  -7  -1  152.88    5.70
   3  -7   1  156.38    7.10
   3  -7   1  153.18    5.70
   3  -7   1  161.28    7.30
   3  -7   1  159.88    7.00
   3  -7   1  150.88    7.10
  -3  -7  -1  157.78    6.10
  -3   7  -1  155.18    7.00
  -3   7  -1  137.89    6.10
   3   7   1  149.09    5.70
   3   7   1  160.18    6.20
  -3   7  -1  157.98    7.00
   3   7   1  147.79    5.50
  -4  -7  -1   17.90    2.00
   4  -7   1   23.20    3.30
  -4  -7  -1   19.60    2.20
   4  -7   1   19.80    3.10
  -4  -7  -1   23.40    2.40
   4  -7   1   22.80    3.30
  -4  -7  -1   16.20    2.00
   4  -7   1   17.70    2.80
  -4  -7  -1   18.50    2.00
   4  -7   1   20.90    2.20
   4   7   1   20.70    2.00
  -4   7  -1   17.80    2.30
  -4   7  -1   19.20    3.10
  -4   7  -1   15.10    2.70
   4   7   1   18.90    2.00
   5  -7   1   15.40    3.00
   5  -7   1   21.30    3.30
  -5  -7  -1   15.50    1.90
  -5  -7  -1   14.20    2.00
  -5  -7  -1   18.10    2.20
  -5  -7  -1   17.00    2.10
   5  -7   1   17.30    3.00
   5  -7   1   15.90    2.80
  -5  -7  -1   17.60    2.00
   5  -7   1   15.50    1.90
  -5   7  -1   20.10    3.20
  -5   7  -1   26.70    3.60
   5   7   1   13.80    1.90
  -5   7  -1   14.90    2.20
   5   7   1   17.20    2.00
  -6  -7  -1    1.00    1.00
   6  -7   1   -1.50    1.50
  -6  -7  -1    0.50    0.90
  -6  -7  -1    0.10    1.10
   6  -7   1    1.90    2.00
   6  -7   1   -0.50    1.00
   6  -7   1   -0.20    1.70
   6  -7   1   -1.40    1.30
  -6  -7  -1   -0.80    1.00
  -6  -7  -1   -1.40    0.70
  -6   7  -1   -1.80    1.50
   6   7   1    0.70    1.00
  -6   7  -1   -0.60    1.60
  -6   7  -1    1.10    1.30
  -6   7  -1    3.80    2.10
   7  -7   1  223.68   10.30
  -7  -7  -1  221.58    8.00
  -7  -7  -1  220.58    8.50
   7  -7   1  228.98   10.10
  -7  -7  -1  215.28    6.90
   7  -7   1  232.18   10.20
  -7  -7  -1  215.28   10.50
  -7  -7  -1  217.48    8.10
  -7   7  -1  231.98   10.00
  -7   7  -1  225.98   10.40
  -7   7  -1  216.88    9.80
  -7   7  -1  218.48    8.00
  -8  -7  -1  102.79    5.70
  -8  -7  -1   94.49    4.90
   8  -7   1   89.39    6.50
  -8  -7  -1   99.29    5.00
   8  -7   1   99.49    7.00
   8  -7   1   98.69    6.70
  -8  -7  -1   96.99    7.20
  -8   7  -1  103.29    7.10
  -8   7  -1  102.99    5.10
  -8   7  -1   96.69    6.50
  -8   7  -1  104.39    6.80
   9  -7   1   81.49    6.40
   9  -7   1   80.69    6.50
  -9  -7  -1   68.19    7.10
   9  -7   1   72.49    6.00
  -9  -7  -1   67.59    4.20
  -9  -7  -1   69.69    4.90
  -9   7  -1   61.89    6.60
  -9   7  -1   77.09    6.00
 -10  -7  -1  130.69    6.80
  10  -7   1  118.29    8.00
  10  -7   1  125.09    8.10
 -10  -7  -1  115.29    5.80
 -10  -7  -1  133.79    9.10
  10  -7   1  120.49    8.20
 -10   7  -1  123.39    8.10
 -10   7  -1  133.99    8.70
  11  -7   1   50.99    6.40
 -11  -7  -1   70.89    5.30
  11  -7   1   61.69    6.70
 -11  -7  -1   68.99    8.10
 -11   7  -1   62.39    6.70
 -11   7  -1   70.79    7.70
  12  -7   1  131.19    9.20
 -12  -7  -1  144.69    7.70
 -12  -7  -1  134.59   10.30
  12  -7   1  154.68    9.60
 -12  -7  -1  142.39    6.90
 -12   7  -1  139.89    9.80
 -12   7  -1  135.59    9.10
 -12   8   1   23.50    5.10
 -11  -8   1   41.80    6.50
  11  -8  -1   47.80    6.40
 -11  -8   1   39.00    4.20
  11  -8  -1   33.20    5.40
 -11  -8   1   47.90    5.00
 -11   8   1   38.30    5.60
 -11   8   1   44.20    6.30
 -10  -8   1   48.80    5.00
  10  -8  -1   38.10    5.50
  10  -8  -1   44.60    6.10
  10  -8  -1   38.40    5.50
 -10  -8   1   43.30    4.20
 -10  -8   1   41.00    6.00
 -10   8   1   58.09    6.40
 -10   8   1   38.20    5.70
  -9  -8   1  137.69    9.20
  -9  -8   1  151.38    7.10
  -9  -8   1  143.09    7.60
   9  -8  -1  154.38    8.70
   9  -8  -1  127.99    8.60
   9  -8  -1  157.18    9.50
  -9   8   1  148.09    9.00
  -9   8   1  132.89    8.10
  -8  -8   1   37.70    4.00
   8  -8  -1   39.00    5.40
   8  -8  -1   35.70    4.90
  -8  -8   1   48.30    5.80
   8  -8  -1   36.60    4.90
  -8  -8   1   37.60    4.00
  -8   8   1   44.80    5.60
  -8   8   1   33.70    4.60
   7  -8  -1  248.28   11.00
   7  -8  -1  256.07   10.90
  -7  -8   1  241.28    9.50
   7  -8  -1  252.17   11.60
  -7  -8   1  244.38    9.40
  -7   8   1  243.18   10.70
  -6  -8   1    0.60    1.30
   6  -8  -1   -1.00    2.00
  -6  -8   1    4.00    1.70
   6  -8  -1    2.90    2.00
  -6  -8   1    0.80    1.30
   6  -8  -1    2.90    2.40
  -6   8   1    3.50    2.10
   5  -8  -1  170.28    8.50
  -5  -8   1  170.48    6.10
   5  -8  -1  157.58    8.50
  -5  -8   1  169.28    6.90
  -5  -8   1  174.88    7.40
   5  -8  -1  173.48    8.20
  -5  -8   1  169.98    7.10
  -5   8   1  179.38    8.20
  -4  -8   1    9.80    2.00
  -4  -8   1    8.60    2.00
   4  -8  -1    3.80    2.20
   4  -8  -1    8.10    2.60
   4  -8  -1    4.00    2.10
  -4  -8   1    2.70    1.30
  -4  -8   1    5.30    1.50
   4   8  -1    8.50    1.80
   4   8  -1    6.60    1.60
  -4   8   1    4.30    2.10
  -3  -8   1   43.40    3.10
   3  -8  -1   42.50    4.30
  -3  -8   1   39.70    3.30
   3  -8  -1   38.00    4.30
  -3  -8   1   42.90    3.60
   3  -8  -1   40.40    3.60
   3  -8  -1   45.90    4.30
  -3  -8   1   40.10    3.20
   3  -8  -1   48.30    2.70
  -3  -8   1   43.10    3.40
   3  -8  -1   46.80    3.80
   3   8  -1   43.60    3.20
   3   8  -1   39.30    3.10
   3   8  -1   38.20    3.10
  -3   8   1   45.60    3.70
  -3   8   1   38.50    3.90
   2  -8  -1    1.90    1.60
  -2  -8   1    1.10    1.30
  -2  -8   1   -0.10    1.10
   2  -8  -1    0.90    1.10
  -2  -8   1    0.70    1.30
  -2  -8   1   -0.80    1.20
   2  -8  -1   -0.10    1.60
   2  -8  -1   -1.00    1.40
   2  -8  -1   -1.30    1.10
   2  -8  -1   -0.50    1.20
  -2  -8   1    0.20    1.40
  -2   8   1    0.40    1.30
   2   8  -1   -0.40    1.10
   2   8  -1    1.30    1.30
  -2   8   1    1.30    1.40
  -1  -8   1   29.80    3.30
   1  -8  -1   27.50    3.10
  -1  -8   1   29.60    3.40
   1  -8  -1   31.20    3.30
   1  -8  -1   30.50    3.20
   1  -8  -1   27.30    3.40
  -1  -8   1   31.10    3.30
   1  -8  -1   26.90    3.30
  -1  -8   1   25.60    2.90
   1  -8  -1   30.60    2.50
  -1  -8   1   25.40    3.20
   1   8  -1   30.20    3.20
  -1   8   1   27.40    3.10
   1   8  -1   26.60    3.00
  -1   8   1   28.50    3.20
   0  -8  -1   23.60    3.00
   0  -8   1   28.20    3.10
   0  -8   1   17.10    2.60
   0  -8  -1   20.20    2.50
   0  -8   1   20.50    2.90
   0  -8  -1   24.90    2.90
   0  -8   1   17.50    2.80
   0  -8   1   19.70    2.80
   0  -8  -1   28.40    3.10
   0  -8  -1   23.10    2.80
   0  -8  -1   22.80    2.70
   0   8   1   23.10    2.70
   0   8   1   25.30    2.70
   0   8  -1   20.70    2.80
   0   8  -1   21.70    2.90
   1  -8   1  342.27   11.90
  -1  -8  -1  332.57   11.30
   1  -8   1  334.67   11.00
  -1  -8  -1  351.16   11.20
  -1  -8  -1  340.47   11.40
   1  -8   1  338.47   12.00
   1  -8   1  334.37   12.00
  -1  -8  -1  354.06   11.20
   1  -8   1  348.67   12.20
   1  -8   1  365.26   12.10
  -1  -8  -1  327.17   11.50
  -1   8  -1  329.37   11.70
  -1   8  -1  346.27   11.90
   1   8   1  332.07   11.00
   1   8   1  342.67   10.90
  -2  -8  -1   27.10    2.90
   2  -8   1   32.80    3.70
  -2  -8  -1   35.90    3.50
   2  -8   1   24.90    3.30
  -2  -8  -1   30.60    2.90
   2  -8   1   31.90    3.80
   2  -8   1   34.70    3.80
   2  -8   1   30.40    2.90
  -2  -8  -1   37.30    3.00
   2  -8   1   30.70    3.70
  -2  -8  -1   35.40    2.70
  -2   8  -1   28.90    3.50
   2   8   1   27.10    2.60
   2   8   1   28.20    2.80
  -3  -8  -1  487.55   14.60
  -3  -8  -1  492.75   14.60
   3  -8   1  487.55   15.90
  -3  -8  -1  487.35   14.60
   3  -8   1  494.75   14.20
  -3  -8  -1  483.85   14.20
   3  -8   1  475.05   16.00
   3  -8   1  481.75   16.20
  -3  -8  -1  477.55   14.30
   3  -8   1  475.45   16.10
   3   8   1  483.95   14.70
  -3   8  -1  494.45   15.80
   3   8   1  464.05   14.10
   3   8   1  472.95   13.80
  -3   8  -1  448.76   15.60
  -4  -8  -1  143.99    6.00
   4  -8   1  144.09    7.50
   4  -8   1  155.18    7.80
  -4  -8  -1  137.99    5.80
   4  -8   1  141.79    7.30
   4  -8   1  152.48    6.00
  -4  -8  -1  152.48    6.20
  -4  -8  -1  148.69    6.20
  -4   8  -1  151.78    7.40
  -4   8  -1  157.28    8.60
  -4   8  -1  134.89    6.20
   4   8   1  146.39    5.60
  -5  -8  -1  299.77    9.80
  -5  -8  -1  298.37    9.90
  -5  -8  -1  284.07    9.40
   5  -8   1  285.37   11.90
  -5  -8  -1  285.17    9.30
   5  -8   1  294.67   11.60
   5  -8   1  301.07   11.90
  -5   8  -1  261.17    9.70
  -5   8  -1  287.87   11.40
   6  -8   1   91.09    6.40
  -6  -8  -1   66.19    4.10
   6  -8   1   73.29    5.80
  -6  -8  -1   76.49    4.50
   6  -8   1   72.49    5.70
  -6  -8  -1   73.89    3.70
  -6  -8  -1   77.89    4.20
  -6   8  -1   69.99    4.20
  -6   8  -1   85.89    6.00
  -7  -8  -1   92.09    7.00
   7  -8   1   88.39    6.40
   7  -8   1   97.09    6.90
   7  -8   1   93.69    6.40
  -7  -8  -1   81.89    4.70
  -7  -8  -1   76.29    4.80
  -7  -8  -1   87.29    4.70
  -7   8  -1   82.49    6.50
  -7   8  -1   90.19    6.50
  -8  -8  -1   55.19    6.60
   8  -8   1   57.89    5.90
   8  -8   1   57.19    6.30
  -8  -8  -1   55.19    4.40
   8  -8   1   50.39    5.90
  -8  -8  -1   56.29    3.80
  -8   8  -1   53.39    5.60
  -8   8  -1   57.99    6.30
  -9  -8  -1    8.70    1.90
  -9  -8  -1    9.20    3.50
   9  -8   1    8.30    2.90
   9  -8   1    4.70    2.90
  -9  -8  -1   12.20    2.60
   9  -8   1    6.10    3.00
  -9   8  -1    9.20    3.10
  -9   8  -1   13.90    3.70
 -10  -8  -1    3.90    3.30
 -10  -8  -1    0.60    1.40
 -10  -8  -1    4.50    2.20
  10  -8   1    4.40    3.00
  10  -8   1    0.60    2.60
  10  -8   1    5.50    3.00
 -10   8  -1    8.50    3.50
 -10   8  -1    9.10    3.30
  11  -8   1   -0.80    2.50
 -11  -8  -1   -4.10    2.00
 -11  -8  -1    2.40    2.00
  11  -8   1    2.60    2.90
 -11   8  -1   -1.20    2.60
 -11   8  -1   -0.20    2.60
 -10  -9   1    5.30    1.80
  10  -9  -1    5.20    3.30
  10  -9  -1    4.90    3.10
 -10  -9   1    7.60    3.30
  10  -9  -1    4.50    3.30
 -10  -9   1    2.60    2.30
 -10   9   1   -0.70    2.60
 -10   9   1    4.90    3.00
  -9  -9   1    1.00    2.50
  -9  -9   1    2.40    2.20
   9  -9  -1    2.40    2.70
  -9  -9   1    0.40    1.60
   9  -9  -1    1.60    2.80
   9  -9  -1    4.90    3.00
  -9   9   1    5.40    2.80
   8  -9  -1   -0.40    2.30
  -8  -9   1   -0.20    1.70
   8  -9  -1    2.10    2.60
  -8  -9   1    3.30    1.80
  -8  -9   1    2.10    2.70
   8  -9  -1   -0.30    2.30
  -8   9   1    2.90    2.60
   7  -9  -1   -1.70    1.80
   7  -9  -1   -0.20    2.10
  -7  -9   1    0.90    1.40
  -7  -9   1   -1.50    1.40
   7  -9  -1   -3.50    1.80
  -7   9   1   -1.00    2.00
   6  -9  -1   42.00    5.40
   6  -9  -1   47.80    5.30
   6  -9  -1   39.70    4.80
  -6  -9   1   45.00    3.90
  -6  -9   1   41.30    3.60
  -6   9   1   42.10    4.90
   5  -9  -1   39.30    5.10
   5  -9  -1   24.10    3.90
  -5  -9   1   22.20    2.90
  -5  -9   1   34.20    3.80
   5  -9  -1   20.70    3.50
  -5   9   1   32.20    4.30
  -4  -9   1    1.80    1.50
  -4  -9   1    3.90    1.50
   4  -9  -1    0.50    2.00
   4  -9  -1    5.50    2.60
   4  -9  -1    1.30    1.80
  -4  -9   1   -0.20    1.50
  -4   9   1    3.90    2.20
   3  -9  -1   31.70    4.20
  -3  -9   1   34.70    3.50
   3  -9  -1   34.80    4.10
   3  -9  -1   29.40    3.70
  -3  -9   1   37.20    3.10
  -3  -9   1   33.20    3.70
  -3   9   1   37.70    4.20
  -2  -9   1    2.50    1.40
  -2  -9   1    1.70    1.70
  -2  -9   1    1.40    1.50
   2  -9  -1    0.50    1.60
   2  -9  -1    1.50    1.70
   2  -9  -1    3.30    2.20
   2   9  -1    3.10    1.80
  -2   9   1    0.70    1.50
  -1  -9   1   76.29    4.80
   1  -9  -1   66.99    5.00
   1  -9  -1   82.09    5.00
  -1  -9   1   76.99    5.10
   1  -9  -1   75.79    5.10
  -1  -9   1   68.79    4.60
  -1   9   1   71.29    4.70
   1   9  -1   71.59    4.70
   0  -9   1    2.60    1.80
   0  -9  -1    5.50    2.00
   0  -9  -1    4.80    2.00
   0  -9   1    1.70    1.80
   0  -9   1    2.40    1.80
   0  -9  -1    4.40    1.70
   0   9   1    2.60    1.50
   0   9  -1    1.10    1.70
  -1  -9  -1   31.50    3.60
  -1  -9  -1   25.40    3.20
   1  -9   1   30.70    3.70
   1  -9   1   24.50    3.50
  -1  -9  -1   28.60    3.90
  -1  -9  -1   27.60    3.10
   1  -9   1   29.10    3.90
  -1   9  -1   27.10    3.50
  -2  -9  -1    0.90    1.30
   2  -9   1    0.10    1.70
   2  -9   1    2.30    1.90
  -2  -9  -1    0.00    1.30
  -2  -9  -1    0.10    1.50
   2  -9   1   -0.50    1.60
  -2  -9  -1    1.00    1.40
  -2   9  -1    0.20    1.90
  -3  -9  -1    2.30    1.70
  -3  -9  -1    4.80    1.70
   3  -9   1    0.90    1.80
   3  -9   1    3.80    2.10
   3  -9   1    8.80    2.80
  -3  -9  -1    3.40    1.50
  -3  -9  -1    3.60    1.70
  -3   9  -1    5.60    2.50
  -4  -9  -1   14.10    2.40
  -4  -9  -1   15.00    2.20
   4  -9   1   21.70    3.60
  -4  -9  -1   14.40    2.80
   4  -9   1   11.10    3.10
  -4  -9  -1   14.20    2.40
   4  -9   1   18.80    3.60
  -4   9  -1   15.90    3.10
   5  -9   1   16.00    3.40
   5  -9   1   13.00    3.20
   5  -9   1   10.00    3.10
  -5  -9  -1    9.40    2.20
  -5  -9  -1   10.60    2.00
  -5   9  -1   14.60    3.20
   6  -9   1    9.10    3.00
   6  -9   1   13.00    3.40
  -6  -9  -1   14.10    2.20
  -6  -9  -1   13.90    2.50
   6  -9   1    9.30    3.10
  -6   9  -1   14.60    3.50
   7  -9   1    8.70    3.20
   7  -9   1   12.80    3.40
  -7  -9  -1   14.10    2.60
  -7  -9  -1    8.90    3.40
   7  -9   1    6.30    3.10
  -7  -9  -1   11.00    2.20
  -7   9  -1   10.70    3.30
  -8  -9  -1   50.99    6.50
  -8  -9  -1   49.30    4.30
   8  -9   1   48.00    6.20
  -8  -9  -1   39.00    3.40
   8  -9   1   47.80    5.80
   8  -9   1   46.80    5.70
  -8   9  -1   43.40    5.40
   9  -9   1    5.90    3.00
  -9  -9  -1    6.00    3.40
  -9  -9  -1    1.60    1.40
  -9  -9  -1    6.00    2.10
   9  -9   1    7.30    3.40
   9  -9   1    9.00    3.20
  -9   9  -1    2.70    2.80
 -10  -9  -1    8.70    2.80
  10  -9   1    9.60    3.40
 -10   9  -1   12.40    4.10
 -10   9  -1   15.60    4.10
  -9 -10   1   14.80    2.70
   9 -10  -1   12.50    3.70
  -9  10   1    8.20    5.20
  -8 -10   1    4.10    3.20
  -8 -10   1    4.50    2.10
   8 -10  -1    6.50    3.00
   8 -10  -1    2.50    2.90
  -8 -10   1    1.60    1.80
   8 -10  -1    0.80    2.50
  -8  10   1    0.90    2.70
   7 -10  -1   10.30    3.70
  -7 -10   1   16.30    2.70
  -7 -10   1   16.60    3.10
   7 -10  -1   15.00    3.70
   7 -10  -1    8.80    3.60
  -7  10   1   15.40    5.90
   6 -10  -1    2.10    2.50
   6 -10  -1    1.50    2.20
  -6 -10   1    3.50    2.00
  -6 -10   1    2.30    1.60
   6 -10  -1    3.40    2.90
  -5 -10   1   26.60    3.30
   5 -10  -1   20.60    3.70
   5 -10  -1   13.70    3.70
  -5 -10   1   22.20    3.30
   5 -10  -1   25.00    4.10
   4 -10  -1    5.20    2.50
   4 -10  -1    5.30    2.70
   4 -10  -1   -0.40    1.90
  -4 -10   1    7.60    2.30
  -4 -10   1    7.90    2.10
   3 -10  -1    0.50    1.90
  -3 -10   1    0.90    1.40
   3 -10  -1    3.90    2.30
  -3 -10   1   -0.80    1.70
  -3 -10   1    0.10    1.50
   3 -10  -1   -1.80    1.70
   2 -10  -1    3.40    2.40
   2 -10  -1    1.90    1.80
  -2 -10   1    3.80    1.80
  -2 -10   1    5.50    2.20
  -2 -10   1    1.20    1.70
   2 -10  -1    1.00    1.60
  -1 -10   1    2.10    2.10
  -1 -10   1    2.30    1.80
   1 -10  -1    2.30    1.90
   1 -10  -1    2.40    2.30
   1 -10  -1    1.80    2.00
  -1 -10   1    0.70    1.70
   0 -10  -1    1.30    1.80
   0 -10  -1    3.20    1.80
   0 -10   1   -1.50    1.70
   0 -10   1   -1.20    1.50
   0 -10  -1   -0.50    1.50
   0 -10   1    1.30    1.80
  -1 -10  -1   12.00    2.60
  -1 -10  -1   18.40    2.90
   1 -10   1   14.20    3.10
   1 -10   1   11.60    2.90
  -1 -10  -1   18.20    3.10
   1 -10   1   13.70    3.00
  -2 -10  -1    0.50    1.60
  -2 -10  -1   -1.10    1.20
   2 -10   1   -0.30    1.90
   2 -10   1    1.90    2.00
   2 -10   1   -0.60    1.70
  -2 -10  -1    1.70    1.70
   3 -10   1   10.50    2.90
   3 -10   1   17.50    3.50
  -3 -10  -1   11.40    2.50
  -3 -10  -1   15.40    2.40
  -3 -10  -1   15.80    2.60
   3 -10   1   16.20    3.50
  -3  10  -1   14.70    3.60
   4 -10   1    4.20    2.60
   4 -10   1    6.00    2.90
   4 -10   1    9.30    3.00
  -4 -10  -1    4.20    1.70
  -4 -10  -1    5.00    1.90
  -4  10  -1    6.50    2.60
   5 -10   1   13.40    3.50
  -5 -10  -1   11.70    2.20
   5 -10   1   16.40    3.70
   5 -10   1   13.00    3.40
  -5 -10  -1   11.60    2.40
  -5  10  -1   14.40    3.40
   6 -10   1   13.40    3.80
  -6 -10  -1   22.60    2.80
   6 -10   1   17.10    4.10
   6 -10   1   16.10    3.70
  -6 -10  -1   18.40    2.90
  -6  10  -1   17.30    3.80
  -7 -10  -1   14.00    2.60
  -7 -10  -1   12.70    2.40
   7 -10   1    9.90    3.30
   7 -10   1   14.90    3.90
   7 -10   1   11.70    3.80
  -7  10  -1   17.90    4.10
   8 -10   1   18.10    4.40
   8 -10   1   15.80    4.00
  -8 -10  -1   22.90    4.80
   8 -10   1   16.90    4.30
  -8 -10  -1   20.60    3.20
  -8  10  -1   12.20    3.70
  -6 -11   1   27.80    3.50
  -6 -11   1   23.60    4.40
   6 -11  -1   20.40    4.80
   6 -11  -1   27.70    4.60
   6 -11  -1   33.40    5.00
  -5 -11   1  107.29    6.70
   5 -11  -1  109.09    8.00
  -5 -11   1  111.89    6.10
   5 -11  -1  115.99    8.20
   5 -11  -1  121.49    7.60
   4 -11  -1   -2.10    1.90
   4 -11  -1    2.50    2.30
  -4 -11   1    4.80    2.40
   4 -11  -1    0.20    2.50
  -4 -11   1    1.20    1.70
  -3 -11   1  162.78    8.30
   3 -11  -1  160.78    9.20
   3 -11  -1  177.28    8.80
  -3 -11   1  168.08    7.80
   3 -11  -1  151.88    8.80
  -2 -11   1    2.30    3.20
   2 -11  -1    4.00    2.40
   2 -11  -1    5.30    2.40
  -2 -11   1    3.80    2.30
   2 -11  -1    3.40    2.40
  -2 -11   1    1.30    1.80
   1 -11  -1  159.48    8.20
  -1 -11   1  174.68    8.40
  -1 -11   1  178.98    8.40
   1 -11  -1  178.48    8.90
  -1 -11   1  172.88    8.80
   1 -11  -1  190.28    9.40
   0 -11  -1    2.00    1.70
   0 -11  -1    7.80    2.70
   0 -11  -1    5.60    2.40
   0 -11   1    6.30    2.60
   0 -11   1    4.70    2.40
   0 -11   1    5.90    2.30
  -1 -11  -1  111.69    6.80
   1 -11   1  106.79    6.80
  -1 -11  -1  103.69    6.50
   1 -11   1  124.69    7.60
  -1 -11  -1  114.39    6.30
   1 -11   1  110.09    6.90
   2 -11   1   23.90    4.10
  -2 -11  -1   20.70    3.00
  -2 -11  -1   23.10    3.40
   2 -11   1   22.70    4.10
   2 -11   1   26.50    4.20
  -2 -11  -1   26.60    3.80
   3 -11   1   26.70    4.50
   3 -11   1   24.90    4.40
  -3 -11  -1   31.20    3.80
   3 -11   1   31.80    4.70
  -3 -11  -1   27.20    3.20
   4 -11   1   19.00    4.00
  -4 -11  -1   18.70    3.10
  -4 -11  -1   17.40    2.50
   4 -11   1   30.60    4.70
   4 -11   1   15.00    3.60
   5 -11   1   -4.10    1.70
  -5 -11  -1   -0.20    1.60
   5 -11   1   -3.10    2.30
   5 -11   1   -1.90    2.50
  -5 -11  -1    1.30    1.40
   6 -11   1   -0.40    2.40
   6 -11   1   -0.70    2.50
   2 -12  -1   10.70    3.20
   2 -12  -1    6.80    3.00
  -2 -12   1    7.50    2.20
   1 -12  -1   19.10    3.50
  -1 -12   1   17.40    3.30
   1 -12  -1   18.50    4.00
   0 -12   1    3.70    2.20
   0 -12  -1    4.10    2.00
   0 -12   1   -1.40    2.40
   0 -12   1    0.50    2.10
   0 -12  -1    1.50    2.20
  -1 -12  -1  133.29    7.10
   1 -12   1  141.59    8.10
   1 -12   1  117.39    9.40
   1 -12   1  142.59    8.30
  -2 -12  -1   10.40    2.40
   2 -12   1    9.20    3.30
   2 -12   1   14.70    3.60
   2 -12   1   14.10    4.50
 -16   0   2   11.80    4.30
 -16   0   2   13.40    4.70
 -16   0   2    9.90    3.70
 -15   0   2   32.60    5.60
 -15   0   2   19.20    4.20
 -15   0   2   15.50    4.10
 -15   0   2   39.30    6.00
 -14   0   2   25.60    4.50
 -14   0   2   41.80    5.60
 -14   0   2   31.10    4.90
 -14   0   2   33.20    5.40
  14   0  -2   27.80    4.50
 -13   0   2   30.40    4.70
  13   0  -2   22.90    3.20
 -13   0   2   30.00    4.40
 -13   0   2   20.40    4.30
  13   0  -2   26.70    4.20
  12   0  -2    2.30    2.20
  12   0  -2   -1.50    1.30
 -12   0   2    0.00    2.20
 -12   0   2    1.80    2.10
 -11   0   2   -1.80    1.40
 -11   0   2   -1.50    1.60
 -11   0   2    0.60    1.90
  11   0  -2    1.50    1.60
  11   0  -2   -0.70    1.60
 -11   0   2    1.80    2.10
  11   0  -2    0.50    1.30
  10   0  -2   70.49    5.00
 -10   0   2   73.19    4.10
 -10   0   2   59.29    4.60
 -10   0   2   67.69    5.30
 -10   0   2   67.09    4.90
  10   0  -2   62.49    4.80
 -10   0   2   70.49    5.10
  10   0  -2   65.49    4.10
   9   0  -2   53.69    4.10
  -9   0   2   53.49    3.30
  -9   0   2   54.59    4.30
   9   0  -2   51.99    3.30
  -9   0   2   54.79    4.20
   9   0  -2   55.39    4.20
  -9   0   2   51.39    4.40
  -9   0   2   48.20    3.90
   8   0  -2  265.87    9.80
  -8   0   2  266.57    9.80
  -8   0   2  267.27    9.80
  -8   0   2  264.07    8.60
   8   0  -2  267.17    9.80
  -8   0   2  274.17   10.30
   8   0  -2  270.17    8.80
   8   0  -2  263.07   10.00
  -8   0   2  272.37   10.00
  -7   0   2   31.70    3.50
  -7   0   2   29.00    3.10
   7   0  -2   32.20    3.50
  -7   0   2   29.70    3.10
  -7   0   2   32.80    2.80
   7   0  -2   32.30    2.90
   7   0  -2   30.90    3.20
  -7   0   2   29.70    3.00
   7   0  -2   37.70    2.50
   7   0  -2   33.60    2.80
  -7   0   2   33.90    2.30
   7   0  -2   37.00    3.00
   6   0  -2 2704.33   67.29
   6   0  -2 2726.23   67.49
  -6   0   2 2649.03   67.59
  -6   0   2 2588.74   67.19
   6   0  -2 2804.92   67.39
   6   0  -2 2691.73   67.89
  -6   0   2 2656.23   67.39
  -6   0   2 2617.44   67.09
   6   0  -2 2643.64   67.09
   6   0  -2 2695.93   66.09
  -6   0   2 2682.83   65.99
  -6   0   2 2722.63   67.29
  -5   0   2   53.99    3.20
   5   0  -2   55.59    3.20
   5   0  -2   64.39    3.60
   5   0  -2   56.19    3.30
  -5   0   2   59.69    3.30
  -5   0   2   55.79    3.20
   5   0  -2   49.70    3.20
   5   0  -2   53.99    3.20
   5   0  -2   59.09    2.70
  -5   0   2   55.39    3.40
  -5   0   2   54.69    3.30
  -5   0   2   54.99    2.60
  -4   0   2 3541.35   86.59
   4   0  -2 3650.33   87.79
  -4   0   2 3457.25   87.49
  -4   0   2 3567.64   87.59
   4   0  -2 3598.84   87.69
  -4   0   2 3449.46   87.59
  -4   0   2 3640.94   87.59
   4   0  -2 3651.93   87.59
   4   0  -2 3515.65   87.49
   4   0  -2 3587.14   87.49
  -4   0   2 3467.25   87.39
   4   0  -2 3624.94   88.89
   3   0  -2 1094.19   28.30
  -3   0   2 1125.99   28.40
   3   0  -2 1115.99   27.60
  -3   0   2 1164.38   27.70
  -3   0   2 1049.59   28.20
  -3   0   2 1066.99   28.20
  -3   0   2 1160.88   28.50
  -3   0   2 1075.09   28.30
   3   0  -2 1130.19   28.40
   3   0  -2 1120.89   28.40
   3   0  -2 1090.69   28.30
   3   0  -2 1137.49   28.50
  -2   0   2 6074.69  148.89
   2   0  -2 5884.11  148.29
   2   0  -2 6121.09  148.89
  -2   0   2 5775.02  147.49
   2   0  -2 6433.76  146.69
   2   0  -2 5694.83  147.19
   2   0  -2 5224.08  147.39
   2   0  -2 5904.91  147.39
  -2   0   2 6437.06  148.69
  -2   0   2 5961.00  150.18
   1   0  -2   -0.30    0.20
  -1   0   2    0.10    0.30
  -1   0   2    0.20    0.30
   1   0  -2   -0.20    0.20
   1   0  -2    0.40    0.30
   1   0  -2    0.00    0.20
   1   0  -2   -0.40    0.20
   1   0  -2    0.00    0.20
   0   0  -2   -0.40    0.10
   0   0  -2   -0.30    0.10
   0   0   2    0.20    0.10
   0   0   2    0.10    0.20
   0   0  -2    0.00    0.20
   0   0  -2   -0.20    0.20
   0   0  -2    0.10    0.20
   0   0  -2   -0.20    0.10
   1   0   2   42.90    1.70
   1   0   2   43.50    1.40
   1   0   2   30.50    1.30
   1   0   2   32.50    1.50
   1   0   2   32.50    1.30
   2   0   2    3.00    0.70
   2   0   2    4.00    1.00
   2   0   2    1.80    0.60
   2   0   2    2.40    0.60
   2   0   2    2.10    0.70
  -2   0  -2    2.90    0.90
  -2   0  -2    3.70    0.90
  -2   0  -2    1.60    0.60
  -2   0  -2    2.50    0.70
  -2   0  -2    2.40    0.70
  -2   0  -2    2.00    0.60
  -2   0  -2    2.70    0.60
   2   0   2    3.00    0.60
  -3   0  -2    8.90    1.10
  -3   0  -2   10.20    1.20
   3   0   2    6.20    0.90
   3   0   2    8.60    1.10
  -3   0  -2    8.10    1.40
  -3   0  -2    8.00    1.00
  -3   0  -2    9.40    1.20
   3   0   2    8.80    1.50
  -3   0  -2    8.10    1.00
   3   0   2    9.80    1.10
   3   0   2    8.90    1.10
  -3   0  -2    7.80    1.00
   4   0   2  453.55   13.30
   4   0   2  443.96   12.00
  -4   0  -2  444.36   12.10
  -4   0  -2  429.46   12.00
  -4   0  -2  425.56   12.00
   4   0   2  442.06   12.10
  -4   0  -2  442.46   12.10
  -4   0  -2  443.56   12.10
  -4   0  -2  436.66   12.30
  -4   0  -2  413.36   12.90
  -5   0  -2  476.95   13.70
  -5   0  -2  497.45   13.90
   5   0   2  483.65   13.70
   5   0   2  527.85   13.90
   5   0   2  475.55   13.80
   5   0   2  513.25   15.30
  -5   0  -2  494.85   13.90
  -5   0  -2  488.05   14.10
  -5   0  -2  460.85   14.80
  -5   0  -2  484.15   13.70
  -5   0  -2  527.05   13.80
  -6   0  -2  340.27   10.70
   6   0   2  347.07   10.50
  -6   0  -2  353.36   10.40
  -6   0  -2  334.57   10.80
  -6   0  -2  345.67   10.70
  -6   0  -2  345.27   10.50
  -6   0  -2  348.07   10.60
   6   0   2  361.16   10.70
  -6   0  -2  323.17   11.60
   6   0   2  357.36   12.20
   6   0   2  346.97   10.60
  -7   0  -2  454.15   13.30
  -7   0  -2  456.85   13.40
  -7   0  -2  390.66   13.10
  -7   0  -2  403.36   13.40
   7   0   2  439.96   13.10
  -7   0  -2  463.15   13.30
  -7   0  -2  456.25   13.00
  -7   0  -2  422.96   14.50
  -8   0  -2  852.61   24.00
  -8   0  -2  858.31   23.70
  -8   0  -2  834.82   23.60
   8   0   2  807.92   23.20
  -8   0  -2  778.22   24.80
  -8   0  -2  881.61   23.60
  -8   0  -2  845.02   23.10
  -8   0  -2  858.81   23.60
  -9   0  -2  746.03   21.30
  -9   0  -2  741.73   21.50
   9   0   2  707.03   21.00
  -9   0  -2  708.73   21.20
  -9   0  -2  701.63   22.80
  -9   0  -2  750.92   21.90
  -9   0  -2  738.73   21.40
 -10   0  -2  147.99    7.40
 -10   0  -2  145.69    7.10
 -10   0  -2  134.09    7.00
 -10   0  -2  149.39    8.30
 -10   0  -2  150.18    7.20
  10   0   2  140.29    6.80
 -10   0  -2  140.19    7.00
 -11   0  -2  295.57   12.70
 -11   0  -2  271.37   10.80
 -11   0  -2  260.67   11.20
 -11   0  -2  291.97   11.50
 -11   0  -2  267.07   12.20
  11   0   2  262.87   10.70
 -12   0  -2   18.80    4.40
 -12   0  -2   15.90    3.50
 -12   0  -2   20.50    4.10
  12   0   2   26.40    3.70
 -12   0  -2   25.60    3.90
 -13   0  -2  155.28    8.90
 -13   0  -2  138.29    8.50
 -13   0  -2  143.59    8.10
  13   0   2  142.39    9.00
 -13   0  -2  140.79    9.40
 -14   0  -2    1.60    2.70
 -14   0  -2   -0.30    2.30
 -14   0  -2    6.50    3.00
 -14   0  -2    3.80    2.70
 -15   0  -2   11.60    4.20
 -15   0  -2    4.30    3.50
 -15   0  -2   10.80    3.70
 -15   0  -2    7.90    3.20
 -15  -1   2   15.90    3.90
 -15  -1   2   18.20    4.50
 -15  -1   2   15.20    4.30
  15  -1  -2   18.00    4.10
 -15  -1   2   19.80    4.10
 -15   1   2   21.30    4.70
 -15   1   2   14.30    4.10
 -15   1   2   16.10    3.80
 -15   1   2   15.00    4.20
 -14  -1   2   48.30    5.90
  14  -1  -2   47.10    5.80
 -14  -1   2   51.89    6.40
  14  -1  -2   40.40    4.60
 -14   1   2   48.60    6.10
 -14   1   2   51.59    5.90
  14   1  -2   39.20    6.70
 -14   1   2   51.39    6.50
 -14   1   2   46.10    6.10
  13  -1  -2   54.49    5.90
 -13  -1   2   44.50    5.30
  13  -1  -2   60.29    4.90
 -13  -1   2   71.79    7.20
 -13   1   2   62.69    6.40
 -13   1   2   62.39    6.80
 -13   1   2   63.59    6.20
  13   1  -2   62.29    6.20
 -13   1   2   59.39    6.40
 -12  -1   2  175.48    9.10
 -12  -1   2  201.38   10.20
  12  -1  -2  194.68    9.60
 -12  -1   2  173.28    9.40
  12  -1  -2  192.28    8.60
 -12   1   2  208.28    9.40
 -12   1   2  218.68   10.10
  12   1  -2  201.08    9.40
 -12   1   2  216.68   10.50
 -12   1   2  202.58   10.00
  11  -1  -2   59.89    5.20
 -11  -1   2   57.59    5.00
 -11  -1   2   64.19    3.70
  11  -1  -2   56.39    4.40
 -11  -1   2   63.99    5.30
 -11  -1   2   71.19    5.70
 -11  -1   2   62.39    5.10
  11  -1  -2   68.29    5.10
 -11   1   2   62.59    5.00
  11   1  -2   63.79    4.90
 -11   1   2   71.99    5.80
 -11   1   2   63.39    4.90
 -11   1   2   53.89    5.40
  11   1  -2   62.99    4.90
 -11   1   2   62.89    5.30
 -10  -1   2  322.67   12.60
 -10  -1   2  316.67   12.00
  10  -1  -2  316.27   12.00
  10  -1  -2  315.37   11.10
 -10  -1   2  302.57   12.00
  10  -1  -2  317.07   12.00
 -10  -1   2  332.67   12.10
 -10  -1   2  320.47   10.00
 -10   1   2  330.37   12.20
  10   1  -2  299.57   11.50
 -10   1   2  320.57   12.10
  10   1  -2  319.17   10.20
  10   1  -2  298.57   11.60
 -10   1   2  331.37   12.70
  -9  -1   2  156.38    7.50
   9  -1  -2  156.18    6.80
   9  -1  -2  180.08    7.90
   9  -1  -2  183.78    7.90
  -9  -1   2  160.08    7.60
  -9  -1   2  165.28    6.00
  -9  -1   2  170.18    7.70
  -9  -1   2  189.68    8.50
  -9  -1   2  162.18    7.40
   9   1  -2  170.88    7.60
  -9   1   2  160.98    7.50
   9   1  -2  172.18    6.20
   9   1  -2  161.38    7.40
  -9   1   2  186.18    7.90
  -9   1   2  170.48    6.80
  -9   1   2  160.78    7.90
  -8  -1   2  271.07   10.30
   8  -1  -2  281.97   10.20
  -8  -1   2  290.37   10.40
  -8  -1   2  273.17   10.30
  -8  -1   2  276.37    8.50
  -8  -1   2  294.97   11.00
   8  -1  -2  287.17   10.30
   8  -1  -2  274.17   10.10
  -8  -1   2  302.07   10.30
   8  -1  -2  272.87    9.40
  -8   1   2  274.27   10.10
   8   1  -2  280.17   10.00
  -8   1   2  291.27   10.50
   8   1  -2  275.97   10.00
   8   1  -2  276.77    8.60
  -8   1   2  277.27    9.30
  -8   1   2  283.47   10.20
  -8   1   2  277.57   10.50
  -8   1   2  274.07   10.00
   7  -1  -2   79.39    4.40
   7  -1  -2   79.29    4.40
  -7  -1   2   79.29    4.60
  -7  -1   2   79.39    3.20
   7  -1  -2   81.39    4.40
  -7  -1   2   74.39    4.30
  -7  -1   2   84.99    5.00
   7  -1  -2   77.79    4.60
   7  -1  -2   71.79    3.90
  -7  -1   2   77.09    4.50
   7  -1  -2   72.09    4.10
  -7  -1   2   76.79    4.40
  -7   1   2   74.19    4.30
   7   1  -2   75.19    4.40
  -7   1   2   77.99    4.30
  -7   1   2   82.79    4.40
   7   1  -2   77.89    4.30
  -7   1   2   71.99    4.30
   7   1  -2   73.19    4.20
   7   1  -2   87.79    4.70
  -7   1   2   77.89    3.90
  -7   1   2   64.29    4.30
   7   1  -2   75.99    3.30
   7   1  -2   83.19    4.70
   6  -1  -2   35.10    2.80
   6  -1  -2   35.90    2.70
  -6  -1   2   35.50    2.80
   6  -1  -2   33.60    2.60
  -6  -1   2   37.70    3.20
   6  -1  -2   30.80    2.70
  -6  -1   2   31.60    1.80
   6  -1  -2   27.80    2.90
  -6  -1   2   33.80    2.90
  -6  -1   2   29.20    3.00
   6  -1  -2   29.70    2.50
  -6  -1   2   32.80    3.00
   6   1  -2   34.30    2.90
   6   1  -2   28.00    2.50
  -6   1   2   32.20    2.60
  -6   1   2   25.90    2.90
  -6   1   2   34.00    3.20
   6   1  -2   34.00    2.80
   6   1  -2   38.20    3.00
  -6   1   2   33.20    2.30
  -6   1   2   35.70    2.70
   6   1  -2   35.50    3.10
   6   1  -2   35.60    1.90
  -5  -1   2    6.60    1.60
   5  -1  -2    4.70    1.20
   5  -1  -2    5.00    1.30
  -5  -1   2    3.70    1.30
  -5  -1   2    3.40    0.80
  -5  -1   2    5.90    1.40
  -5  -1   2    5.40    1.30
   5  -1  -2    2.20    1.10
   5  -1  -2    4.00    1.20
   5  -1  -2    7.80    1.50
   5  -1  -2    4.70    1.30
  -5  -1   2    6.80    1.50
   5   1  -2    4.40    0.80
   5   1  -2    6.60    1.50
  -5   1   2    5.30    1.20
  -5   1   2    6.50    1.40
   5   1  -2    4.80    1.40
   5   1  -2    3.80    1.20
  -5   1   2    3.10    1.20
  -5   1   2    3.80    1.30
  -5   1   2    6.30    1.50
   5   1  -2    6.90    1.50
   5   1  -2    8.30    1.60
   4  -1  -2   27.80    2.00
   4  -1  -2   31.90    2.10
   4  -1  -2   30.40    2.10
  -4  -1   2   28.80    2.30
  -4  -1   2   26.30    2.10
  -4  -1   2   29.20    2.20
   4  -1  -2   30.50    2.10
  -4  -1   2   28.70    2.30
  -4  -1   2   31.60    1.40
   4  -1  -2   30.50    2.20
  -4  -1   2   29.40    2.30
   4  -1  -2   31.50    2.20
  -4   1   2   31.80    2.00
   4   1  -2   23.50    2.10
   4   1  -2   29.60    2.20
  -4   1   2   30.30    2.10
  -4   1   2   29.90    2.10
   4   1  -2   21.70    2.10
  -4   1   2   30.80    2.20
   4   1  -2   32.00    1.30
  -4   1   2   30.50    2.20
   4   1  -2   26.60    2.20
   4   1  -2   31.40    2.30
  -4   1   2   30.30    2.30
  -3  -1   2  214.38    6.50
   3  -1  -2  201.88    6.30
   3  -1  -2  205.48    6.40
  -3  -1   2  200.78    5.30
  -3  -1   2  196.38    6.40
  -3  -1   2  181.88    6.30
   3  -1  -2  205.38    6.30
   3  -1  -2  193.58    6.20
  -3  -1   2  203.38    6.30
  -3  -1   2  204.88    6.30
   3  -1  -2  197.08    6.10
   3  -1  -2  195.48    6.20
  -3   1   2  201.98    6.30
  -3   1   2  203.38    6.30
  -3   1   2  202.28    6.10
  -3   1   2  209.78    6.30
  -3   1   2  207.78    6.40
   3   1  -2  206.88    6.30
   3   1  -2  200.58    5.20
   3   1  -2  205.18    6.30
   3   1  -2  200.68    6.40
  -3   1   2  212.58    6.40
   2  -1  -2  687.93   17.50
  -2  -1   2  699.23   17.80
  -2  -1   2  680.83   17.70
  -2  -1   2  715.23   17.70
   2  -1  -2  701.83   17.90
   2  -1  -2  695.33   17.80
  -2  -1   2  696.13   17.70
  -2  -1   2  663.83   18.00
   2  -1  -2  674.63   17.90
   2  -1  -2  685.73   17.70
   2  -1  -2  712.63   17.80
   2   1  -2  685.33   17.70
  -2   1   2  699.63   17.80
  -2   1   2  684.23   17.90
  -2   1   2  689.33   17.70
  -2   1   2  695.93   17.80
   2   1  -2  694.13   17.70
  -2   1   2  713.93   17.80
   2   1  -2  713.53   17.80
  -2   1   2  695.23   17.50
  -1  -1   2  189.48    5.40
  -1  -1   2  218.88    5.40
  -1  -1   2  165.58    5.20
   1  -1  -2  175.98    5.20
   1   1  -2  206.38    5.30
   1   1  -2  161.78    5.20
  -1   1   2  164.38    5.20
  -1   1   2  180.98    4.70
  -1   1   2  165.68    5.40
   1   1  -2  219.88    5.40
  -1   1   2  211.88    5.30
   0  -1   2  244.38    7.70
   0  -1   2  317.27    7.90
   0  -1   2  311.17    7.80
   0   1   2  310.97    7.40
   0   1  -2  291.07    7.90
   0   1   2  295.07    7.30
   0   1  -2  283.27    7.70
   1  -1   2  201.78    5.80
   1  -1   2  207.98    5.80
   1  -1   2  204.88    5.80
   1  -1   2  202.08    5.70
   1  -1   2  204.48    5.80
   1  -1   2  194.28    5.80
   1  -1   2  205.98    5.80
  -1   1  -2  185.38    5.70
  -1   1  -2  201.38    5.80
  -1   1  -2  184.08    5.70
  -1   1  -2  202.08    5.80
  -1   1  -2  206.78    5.70
  -1   1  -2  209.78    5.80
   2  -1   2 2085.89   52.49
  -2  -1  -2 2169.38   52.79
   2  -1   2 2188.68   52.59
   2  -1   2 2136.39   52.49
  -2  -1  -2 2121.19   52.99
  -2  -1  -2 2079.79   52.09
  -2  -1  -2 2100.69   52.49
  -2  -1  -2 2107.29   52.69
   2  -1   2 2184.48   52.49
   2  -1   2 2146.99   52.39
   2  -1   2 2168.08   52.59
  -2   1  -2 2134.69   52.49
   2   1   2 2174.68   51.89
  -2   1  -2 2161.78   52.49
   2   1   2 2193.78   52.89
  -2   1  -2 2178.38   52.49
   2   1   2 2104.49   51.79
  -2   1  -2 2141.39   52.59
   2   1   2 2124.69   52.39
  -2   1  -2 2094.39   52.49
  -2   1  -2 2178.58   52.69
  -2   1  -2 2069.19   52.39
   3  -1   2  727.33   19.10
  -3  -1  -2  713.43   18.50
  -3  -1  -2  705.33   19.90
   3  -1   2  753.12   19.10
  -3  -1  -2  723.03   18.50
   3  -1   2  735.33   19.10
  -3  -1  -2  698.63   18.40
   3  -1   2  735.13   19.00
   3  -1   2  733.73   19.10
   3  -1   2  744.53   19.00
   3  -1   2  741.73   19.40
  -3  -1  -2  727.53   18.40
  -3   1  -2  726.43   19.40
   3   1   2  734.23   18.50
  -3   1  -2  730.73   19.00
  -3   1  -2  722.23   18.90
  -3   1  -2  727.93   19.10
   3   1   2  737.03   19.80
  -3   1  -2  744.03   19.10
  -3   1  -2  719.13   19.00
   3   1   2  729.23   18.40
   3   1   2  757.72   18.60
   3   1   2  713.93   18.40
  -3   1  -2  728.73   19.10
  -4  -1  -2 1656.93   44.80
   4  -1   2 1866.71   44.60
   4  -1   2 1722.43   43.70
  -4  -1  -2 1702.93   43.10
  -4  -1  -2 1765.02   43.20
  -4  -1  -2 1780.12   43.30
  -4  -1  -2 1768.82   43.30
   4  -1   2 1712.93   43.80
   4  -1   2 1781.52   43.80
  -4  -1  -2 1718.33   43.20
   4  -1   2 1758.22   43.80
  -4   1  -2 1753.72   43.80
  -4   1  -2 1750.02   43.70
  -4   1  -2 1771.82   43.80
  -4   1  -2 1785.62   44.50
   4   1   2 1742.83   43.20
  -4   1  -2 1766.82   43.80
   4   1   2 1788.72   43.40
   4   1   2 1641.44   44.60
  -4   1  -2 1753.02   43.80
   4   1   2 1708.93   43.10
   4   1   2 1730.93   43.10
  -4   1  -2 1695.13   43.60
  -5  -1  -2  619.24   18.70
   5  -1   2  618.34   17.40
  -5  -1  -2  625.84   17.00
   5  -1   2  635.94   17.50
   5  -1   2  642.84   18.30
  -5  -1  -2  631.14   17.10
  -5  -1  -2  642.84   16.90
   5  -1   2  640.74   17.50
  -5  -1  -2  638.74   17.00
  -5  -1  -2  646.14   17.10
   5  -1   2  627.64   17.40
   5  -1   2  622.64   17.50
  -5   1  -2  659.33   17.50
  -5   1  -2  645.34   17.40
   5   1   2  636.64   16.90
  -5   1  -2  641.84   17.50
  -5   1  -2  618.84   17.30
   5   1   2  614.94   18.60
   5   1   2  638.74   17.00
  -5   1  -2  616.64   17.50
  -5   1  -2  633.04   17.50
  -5   1  -2  652.53   18.40
   5   1   2  645.24   17.20
   5   1   2  626.24   16.90
  -6  -1  -2  108.99    5.80
  -6  -1  -2  114.59    4.70
   6  -1   2  111.29    5.60
  -6  -1  -2  110.99    4.70
   6  -1   2  115.69    5.00
  -6  -1  -2  110.09    4.70
   6  -1   2  116.39    5.00
   6  -1   2  117.09    5.00
  -6  -1  -2  119.29    4.70
   6  -1   2  119.49    5.00
  -6  -1  -2  113.29    4.40
  -6   1  -2  120.19    5.10
  -6   1  -2  116.29    5.00
   6   1   2  118.59    4.90
  -6   1  -2  116.39    5.10
  -6   1  -2  113.19    4.90
  -6   1  -2  112.99    4.90
   6   1   2  114.69    4.70
   6   1   2  125.79    6.10
  -6   1  -2  109.49    5.00
   6   1   2  121.19    4.60
   6   1   2  111.39    4.60
  -6   1  -2  115.19    5.70
   7  -1   2   98.79    4.80
  -7  -1  -2  103.99    4.30
   7  -1   2  102.49    5.00
  -7  -1  -2   97.19    4.50
   7  -1   2   93.59    4.80
  -7  -1  -2   95.59    4.60
   7  -1   2  102.59    5.00
  -7  -1  -2   94.79    5.70
  -7  -1  -2   98.49    4.60
  -7   1  -2  101.69    5.00
  -7   1  -2  101.49    4.90
   7   1   2   93.99    4.40
  -7   1  -2   98.09    4.80
  -7   1  -2  101.09    4.90
  -7   1  -2   97.39    4.70
   7   1   2   98.59    4.50
  -7   1  -2  101.79    4.80
  -7   1  -2   95.29    5.60
  -8  -1  -2    1.30    1.80
   8  -1   2    2.80    1.40
  -8  -1  -2    2.30    1.20
  -8  -1  -2    0.90    1.20
   8  -1   2    2.30    1.40
  -8  -1  -2    1.00    1.30
  -8  -1  -2    4.10    1.50
   8  -1   2    3.40    1.60
  -8   1  -2    4.70    1.80
   8   1   2    2.90    1.40
  -8   1  -2    3.00    1.50
  -8   1  -2    1.20    1.40
  -8   1  -2    0.20    1.30
  -8   1  -2    2.60    1.40
  -8   1  -2    3.70    1.60
   8   1   2    2.30    1.20
   9  -1   2   -0.60    1.40
  -9  -1  -2    0.80    1.40
  -9  -1  -2   -0.40    1.20
   9  -1   2    2.80    1.50
   9  -1   2    0.90    1.30
  -9  -1  -2   -2.00    1.20
  -9  -1  -2    0.00    1.60
  -9  -1  -2   -0.90    1.00
  -9  -1  -2   -0.70    1.70
  -9   1  -2   -1.10    1.40
  -9   1  -2    0.10    1.60
  -9   1  -2   -0.20    1.40
  -9   1  -2   -1.30    1.60
  -9   1  -2   -1.40    1.30
   9   1   2   -1.90    1.10
  -9   1  -2   -1.00    1.20
   9   1   2   -0.90    1.10
 -10  -1  -2    1.20    2.10
  10  -1   2   -0.60    1.40
 -10  -1  -2   -0.20    1.40
 -10  -1  -2   -0.70    1.70
 -10  -1  -2   -0.30    1.40
 -10  -1  -2    3.00    2.30
 -10  -1  -2    1.70    1.70
  10  -1   2    4.10    1.90
  10  -1   2    0.10    1.40
 -10   1  -2    4.20    2.10
 -10   1  -2    0.90    1.70
 -10   1  -2    1.90    2.10
 -10   1  -2    1.60    1.70
 -10   1  -2    0.70    2.10
  10   1   2    1.40    1.40
  10   1   2    0.60    1.50
 -11  -1  -2   40.50    4.50
 -11  -1  -2   30.50    4.80
 -11  -1  -2   38.80    4.80
  11  -1   2   38.90    4.40
 -11  -1  -2   32.20    3.80
 -11   1  -2   32.40    4.00
 -11   1  -2   33.40    5.00
 -11   1  -2   34.10    4.50
 -11   1  -2   36.50    4.40
  11   1   2   34.00    3.90
 -12  -1  -2    2.60    2.70
  12  -1   2    0.80    2.10
 -12  -1  -2    2.60    2.50
 -12  -1  -2    1.10    2.30
 -12  -1  -2   -2.10    1.90
 -12   1  -2    3.10    2.60
 -12   1  -2   -0.10    2.00
  12   1   2   -0.70    1.70
 -12   1  -2    1.90    2.50
 -12   1  -2   -0.10    2.50
 -13  -1  -2   62.89    6.70
 -13  -1  -2   76.19    7.90
 -13  -1  -2   76.59    6.40
 -13  -1  -2   81.49    6.10
  13  -1   2   70.19    6.00
 -13   1  -2   78.49    6.50
 -13   1  -2   59.59    6.20
 -13   1  -2   70.99    7.70
 -13   1  -2   80.79    6.60
 -14  -1  -2    4.80    2.70
 -14  -1  -2    4.20    3.00
 -14  -1  -2    0.40    2.50
 -14  -1  -2    2.80    2.90
 -14   1  -2    3.70    3.00
 -14   1  -2    1.20    2.30
 -14   1  -2   -1.00    2.50
 -14   1  -2    4.40    2.90
 -15  -1  -2   53.49    6.40
 -15  -1  -2   46.30    6.50
 -15  -1  -2   43.00    5.50
 -15  -1  -2   44.60    7.50
 -15   1  -2   43.40    6.20
 -15   1  -2   54.69    6.70
 -15   1  -2   34.20    6.30
 -15   1  -2   58.39    7.10
  15  -2  -2    3.20    2.90
 -15  -2   2   -0.10    2.40
  15  -2  -2   -2.40    1.60
 -15  -2   2    0.40    2.60
 -15   2   2    2.00    3.20
 -15   2   2    2.30    3.10
 -15   2   2    0.10    2.20
 -15   2   2    1.50    3.00
  14  -2  -2   -1.50    2.00
 -14  -2   2   -0.80    2.20
 -14  -2   2    5.40    3.10
 -14  -2   2   -3.10    1.90
  14  -2  -2    1.60    2.60
 -14   2   2    2.50    2.30
 -14   2   2    0.80    3.10
 -14   2   2    0.10    2.60
 -14   2   2   -2.80    2.30
 -13  -2   2   21.90    4.40
  13  -2  -2   18.60    3.50
 -13  -2   2   17.30    3.70
  13  -2  -2   19.60    4.00
 -13  -2   2   17.20    3.70
 -13   2   2   26.00    4.80
 -13   2   2   21.40    3.80
  13   2  -2   20.40    3.70
 -13   2   2   24.40    4.50
 -13   2   2   12.50    3.50
 -12  -2   2    1.50    2.40
 -12  -2   2    2.30    2.30
  12  -2  -2    0.90    2.10
  12  -2  -2   -0.20    1.70
 -12   2   2    0.40    2.50
 -12   2   2   -2.00    1.70
 -12   2   2   -0.80    2.10
  12   2  -2    2.80    2.10
 -12   2   2    3.60    2.60
  11  -2  -2   -4.40    1.50
 -11  -2   2   -2.30    1.80
 -11  -2   2   -1.40    1.00
  11  -2  -2    1.10    2.00
 -11  -2   2   -0.40    1.50
 -11  -2   2    1.20    2.00
 -11  -2   2   -2.50    1.70
  11  -2  -2    0.30    1.80
  11   2  -2   -0.60    1.60
 -11   2   2    1.90    1.80
 -11   2   2   -0.40    1.80
 -11   2   2   -2.50    1.50
 -11   2   2   -0.20    2.00
 -11   2   2   -1.20    1.90
 -10  -2   2    6.90    2.20
 -10  -2   2   10.10    2.60
 -10  -2   2   11.10    2.50
  10  -2  -2   12.60    2.80
  10  -2  -2    7.90    2.20
  10  -2  -2   11.60    2.70
 -10  -2   2   11.30    1.60
 -10  -2   2   13.40    3.20
 -10  -2   2    9.50    2.50
  10   2  -2    6.80    2.20
 -10   2   2    6.00    2.00
 -10   2   2   11.30    2.60
 -10   2   2   10.40    2.90
 -10   2   2   11.10    2.80
 -10   2   2    9.00    2.70
  10   2  -2    4.10    1.70
   9  -2  -2    1.50    1.50
   9  -2  -2    2.30    1.80
  -9  -2   2    3.70    2.10
  -9  -2   2    4.30    1.90
  -9  -2   2    2.80    1.00
   9  -2  -2    1.20    1.70
  -9  -2   2    2.80    1.80
  -9  -2   2    0.40    1.50
  -9  -2   2    5.10    1.80
   9   2  -2    3.70    1.80
   9   2  -2    1.40    1.20
  -9   2   2    1.10    1.80
  -9   2   2    1.20    1.60
  -9   2   2    0.90    1.70
  -9   2   2    3.80    2.00
  -9   2   2    1.80    1.80
  -8  -2   2   23.10    3.10
   8  -2  -2   28.80    3.30
  -8  -2   2   24.80    3.00
  -8  -2   2   26.20    3.70
   8  -2  -2   22.10    3.00
  -8  -2   2   18.00    2.70
  -8  -2   2   23.40    1.60
   8  -2  -2   26.20    3.00
   8  -2  -2   24.70    3.20
  -8  -2   2   27.70    3.30
  -8   2   2   20.50    2.90
  -8   2   2   28.20    3.30
   8   2  -2   18.90    2.80
  -8   2   2   23.70    3.20
  -8   2   2   33.00    3.80
  -8   2   2   22.70    2.50
   8   2  -2   14.00    2.30
   7  -2  -2   87.49    5.20
   7  -2  -2   82.39    4.60
  -7  -2   2   82.09    4.60
   7  -2  -2   83.19    4.70
  -7  -2   2   79.09    4.50
  -7  -2   2   77.19    4.40
  -7  -2   2   86.99    3.00
   7  -2  -2   86.29    4.70
  -7  -2   2   90.29    4.80
   7  -2  -2   85.29    4.70
  -7  -2   2   68.59    4.80
   7  -2  -2   80.39    4.40
  -7   2   2   78.99    4.50
   7   2  -2   76.09    4.40
  -7   2   2   85.29    4.70
  -7   2   2   83.39    4.60
  -7   2   2   83.09    3.90
  -7   2   2   80.99    4.40
  -7   2   2   84.09    4.60
  -7   2   2   89.29    4.90
   6  -2  -2  345.77   10.70
   6  -2  -2  322.47   10.50
  -6  -2   2  336.77   10.80
  -6  -2   2  330.57   10.60
  -6  -2   2  321.07   10.50
  -6  -2   2  334.67   11.20
   6  -2  -2  325.97   10.60
   6  -2  -2  333.07   10.80
   6  -2  -2  330.27   10.70
  -6  -2   2  320.37   10.70
  -6  -2   2  326.37    8.60
   6  -2  -2  325.27   10.60
  -6   2   2  323.87   10.60
  -6   2   2  322.27   10.60
  -6   2   2  331.17   10.70
  -6   2   2  325.77   10.30
   6   2  -2  318.57   10.50
  -6   2   2  330.17   10.80
  -6   2   2  341.27   10.80
   6   2  -2  320.87   10.50
   6   2  -2  318.77   10.50
  -6   2   2  337.17    9.60
   5  -2  -2    8.70    1.70
  -5  -2   2    7.30    0.60
   5  -2  -2    9.00    1.60
   5  -2  -2    7.30    1.60
  -5  -2   2    5.80    1.40
  -5  -2   2    8.30    1.70
   5  -2  -2    5.60    1.50
   5  -2  -2    8.10    1.70
  -5  -2   2    8.40    1.70
  -5  -2   2    9.70    1.60
   5  -2  -2    7.10    1.50
  -5  -2   2    5.10    1.50
  -5   2   2    7.10    1.60
   5   2  -2    8.30    1.60
  -5   2   2   10.00    1.70
   5   2  -2    9.60    1.60
  -5   2   2    8.50    1.60
  -5   2   2    9.20    1.20
  -5   2   2    7.30    1.50
  -5   2   2    8.70    1.70
  -5   2   2   12.80    1.80
   5   2  -2    9.00    1.50
  -4  -2   2  245.98    7.60
   4  -2  -2  239.38    7.70
   4  -2  -2  233.28    7.60
   4  -2  -2  241.18    7.60
   4  -2  -2  226.58    7.60
  -4  -2   2  233.58    7.80
  -4  -2   2  235.28    7.50
   4  -2  -2  245.58    7.90
  -4  -2   2  233.58    7.60
  -4  -2   2  238.78    7.70
   4  -2  -2  243.58    7.80
   4   2  -2  240.68    7.60
  -4   2   2  240.58    7.70
  -4   2   2  238.38    7.70
   4   2  -2  247.48    7.60
  -4   2   2  233.58    7.70
  -4   2   2  232.58    7.60
   4   2  -2  241.08    7.50
  -4   2   2  242.38    7.70
  -4   2   2  248.28    7.80
  -4   2   2  231.48    6.60
   3  -2  -2   57.49    2.70
   3  -2  -2   55.59    2.80
   3  -2  -2   54.09    2.70
  -3  -2   2   59.29    2.60
  -3  -2   2   59.29    2.70
  -3  -2   2   54.69    2.60
   3  -2  -2   58.59    2.80
   3  -2  -2   55.09    2.70
   3  -2  -2   55.19    3.00
  -3  -2   2   56.69    2.60
  -3   2   2   55.09    2.70
   3   2  -2   54.89    2.50
  -3   2   2   58.99    3.00
  -3   2   2   57.19    1.90
  -3   2   2   56.69    2.80
   3   2  -2   61.99    2.60
  -3   2   2   53.69    2.70
  -3   2   2   53.29    2.70
  -3   2   2   57.19    2.70
   3   2  -2   57.49    2.70
  -2  -2   2  100.39    3.50
  -2  -2   2   98.39    3.50
  -2  -2   2   97.79    3.50
   2  -2  -2  107.49    3.60
  -2  -2   2   92.89    3.50
  -2  -2   2  103.19    2.80
   2  -2  -2   93.59    3.50
   2  -2  -2  103.09    4.00
   2  -2  -2  103.89    3.60
  -2  -2   2   99.49    4.00
   2  -2  -2   94.89    3.50
  -2   2   2  100.69    3.50
  -2   2   2  104.59    4.00
  -2   2   2   97.29    3.50
  -2   2   2  100.89    3.50
   2   2  -2   99.09    3.50
   2   2  -2  105.89    2.90
  -2   2   2   95.19    3.50
   2   2  -2  102.19    3.50
   2   2  -2   97.99    3.50
  -1  -2   2   30.60    1.40
  -1  -2   2   31.00    1.70
   1  -2  -2   26.90    1.50
   1  -2  -2   26.80    1.60
   1  -2  -2   29.20    1.50
   1  -2  -2   29.00    2.00
  -1  -2   2   33.20    1.90
   1  -2  -2   30.30    1.50
  -1  -2   2   27.40    1.60
  -1  -2   2   31.30    1.70
  -1  -2   2   31.40    1.70
   1  -2  -2   28.70    1.50
  -1   2   2   26.90    1.40
   1   2  -2   29.30    1.60
   1   2  -2   33.90    1.90
   1   2  -2   28.90    1.60
  -1   2   2   28.60    2.00
  -1   2   2   26.30    1.40
   1   2  -2   30.80    1.40
  -1   2   2   28.10    1.40
  -1   2   2   27.70    1.40
   1   2  -2   29.30    1.60
   0  -2   2   65.29    2.50
   0  -2  -2   64.89    2.90
   0  -2   2   61.99    2.70
   0  -2   2   68.09    2.60
   0  -2  -2   67.19    2.10
   0  -2  -2   70.29    2.20
   0  -2   2   65.39    2.60
   0  -2   2   69.09    2.70
   0  -2   2   67.69    2.70
   0  -2  -2   67.09    2.20
   0  -2  -2   64.99    2.10
   0  -2   2   66.89    2.70
   0   2  -2   67.99    2.50
   0   2  -2   68.29    2.70
   0   2  -2   66.09    2.60
   0   2  -2   65.89    2.70
   0   2   2   68.39    2.80
   0   2  -2   68.89    2.70
   0   2   2   67.89    2.10
   0   2   2   65.29    2.10
   0   2  -2   66.99    2.70
   0   2   2   66.19    2.10
   1  -2   2   36.30    1.90
  -1  -2  -2   32.60    1.10
  -1  -2  -2   35.20    1.80
   1  -2   2   33.30    2.00
   1  -2   2   30.00    1.90
   1  -2   2   37.80    2.00
   1  -2   2   38.50    2.00
   1  -2   2   33.90    2.00
   1  -2   2   36.10    1.80
  -1  -2  -2   34.50    1.10
  -1  -2  -2   34.50    1.10
  -1  -2  -2   35.50    1.20
  -1   2  -2   33.70    1.90
  -1   2  -2   38.00    2.00
  -1   2  -2   33.80    2.00
   1   2   2   34.40    1.10
  -1   2  -2   35.20    2.00
  -1   2  -2   34.80    2.00
  -1   2  -2   31.60    1.90
   1   2   2   35.20    1.10
  -1   2  -2   31.40    1.80
   2  -2   2 1806.12   45.20
  -2  -2  -2 1807.92   44.90
   2  -2   2 1832.52   45.40
   2  -2   2 1838.82   45.20
  -2  -2  -2 1867.81   44.70
   2  -2   2 1838.22   45.30
  -2  -2  -2 1849.52   45.40
   2  -2   2 1833.92   45.30
  -2  -2  -2 1770.92   44.50
   2  -2   2 1849.11   44.90
   2  -2   2 1784.72   45.20
  -2   2  -2 1817.32   45.30
  -2   2  -2 1841.72   45.30
   2   2   2 1809.12   44.20
   2   2   2 1794.12   44.20
   2   2   2 1845.02   44.00
   2   2   2 1710.93   44.10
  -2   2  -2 1816.92   45.20
  -2   2  -2 1792.32   45.20
  -2   2  -2 1847.52   44.90
  -2   2  -2 1791.22   45.30
  -2   2  -2 1835.22   45.20
   3  -2   2  243.18    7.70
   3  -2   2  234.98    7.50
  -3  -2  -2  240.48    7.90
   3  -2   2  248.18    7.60
   3  -2   2  240.68    7.70
  -3  -2  -2  237.98    6.60
  -3  -2  -2  222.68    6.70
  -3  -2  -2  235.68    6.80
   3  -2   2  234.38    7.60
  -3  -2  -2  239.38    6.70
   3  -2   2  238.58    7.60
   3  -2   2  238.98    7.20
  -3   2  -2  251.47    7.80
  -3   2  -2  241.78    7.60
  -3   2  -2  241.08    7.60
   3   2   2  246.98    6.50
  -3   2  -2  236.68    7.60
  -3   2  -2  240.68    7.80
   3   2   2  236.68    6.40
  -3   2  -2  231.98    7.50
   3   2   2  241.58    6.70
  -3   2  -2  242.28    7.20
   4  -2   2    0.20    0.70
   4  -2   2    0.80    0.90
  -4  -2  -2    2.70    1.30
   4  -2   2    0.10    0.80
  -4  -2  -2    1.40    0.80
  -4  -2  -2    2.80    0.80
  -4  -2  -2    1.90    0.70
  -4  -2  -2    3.30    0.90
   4  -2   2    0.70    1.00
   4  -2   2    0.40    0.90
   4  -2   2    1.70    1.00
   4  -2   2    0.10    0.90
  -4   2  -2    1.90    1.10
   4   2   2    1.10    0.60
  -4   2  -2    1.70    1.00
  -4   2  -2    2.00    1.10
  -4   2  -2    1.40    0.80
   4   2   2    1.50    0.60
   4   2   2    2.10    0.70
  -4   2  -2    2.70    1.10
  -4   2  -2    1.50    1.00
   4   2   2    1.20    0.70
  -4   2  -2    2.10    1.10
   5  -2   2   15.30    2.00
   5  -2   2   17.80    2.10
  -5  -2  -2   16.80    2.50
  -5  -2  -2   15.00    1.70
   5  -2   2   17.40    2.10
  -5  -2  -2   18.90    2.00
   5  -2   2   12.70    1.90
   5  -2   2   14.80    2.10
  -5  -2  -2   15.10    1.50
  -5  -2  -2   16.00    1.70
   5  -2   2   15.10    2.00
  -5   2  -2   12.70    2.00
   5   2   2   15.90    1.70
  -5   2  -2   17.90    2.20
   5   2   2   18.50    1.90
  -5   2  -2   17.70    2.00
  -5   2  -2   16.10    1.80
  -5   2  -2   14.90    2.10
   5   2   2   16.00    1.60
   5   2   2   14.80    1.50
  -5   2  -2   12.60    1.90
  -5   2  -2   16.50    2.10
   5   2   2   14.40    2.20
   6  -2   2   53.19    4.10
   6  -2   2   40.70    3.10
   6  -2   2   44.70    3.10
  -6  -2  -2   41.60    2.60
  -6  -2  -2   42.70    2.40
   6  -2   2   43.20    3.10
  -6  -2  -2   49.70    3.00
  -6  -2  -2   44.80    2.90
   6  -2   2   41.50    3.10
  -6  -2  -2   47.40    2.90
  -6  -2  -2   46.30    3.90
   6  -2   2   41.70    3.10
  -6   2  -2   40.50    2.80
   6   2   2   39.10    2.50
  -6   2  -2   45.60    3.30
   6   2   2   43.40    2.50
  -6   2  -2   42.00    3.00
  -6   2  -2   46.30    3.20
   6   2   2   46.40    2.90
  -6   2  -2   45.80    3.10
  -6   2  -2   47.10    3.30
  -6   2  -2   42.80    3.50
   6   2   2   46.80    3.30
   6   2   2   42.90    3.90
  -7  -2  -2  149.29    5.40
   7  -2   2  157.48    6.80
  -7  -2  -2  156.78    7.70
  -7  -2  -2  148.99    5.80
   7  -2   2  148.09    6.50
   7  -2   2  149.49    6.50
  -7  -2  -2  152.48    6.10
  -7  -2  -2  146.49    6.20
   7  -2   2  152.38    6.60
  -7  -2  -2  156.08    6.20
  -7   2  -2  160.38    7.30
   7   2   2  149.79    5.70
  -7   2  -2  151.38    6.70
  -7   2  -2  147.99    6.60
  -7   2  -2  158.08    6.70
   7   2   2  153.08    5.80
  -7   2  -2  148.59    6.20
  -7   2  -2  151.98    6.60
  -8  -2  -2   27.90    2.30
  -8  -2  -2   30.00    3.10
  -8  -2  -2   29.40    3.00
  -8  -2  -2   27.90    2.80
   8  -2   2   32.20    3.40
   8  -2   2   27.80    3.20
  -8  -2  -2   32.10    4.10
  -8  -2  -2   33.10    3.30
   8  -2   2   29.30    3.30
  -8   2  -2   23.80    3.20
  -8   2  -2   29.60    3.20
  -8   2  -2   33.70    4.10
  -8   2  -2   30.80    3.40
   8   2   2   30.80    2.60
  -8   2  -2   29.80    3.40
   8   2   2   29.20    2.60
  -8   2  -2   32.10    3.50
  -9  -2  -2   25.10    3.10
   9  -2   2   24.80    3.30
   9  -2   2   24.70    3.30
  -9  -2  -2   22.40    3.80
  -9  -2  -2   23.10    3.00
  -9  -2  -2   21.30    2.30
  -9  -2  -2   23.50    2.80
   9  -2   2   25.20    3.40
  -9   2  -2   20.70    3.20
   9   2   2   25.80    2.90
  -9   2  -2   21.30    3.60
  -9   2  -2   18.90    3.10
  -9   2  -2   23.80    3.10
  -9   2  -2   22.30    3.20
   9   2   2   23.10    2.70
 -10  -2  -2    6.90    2.00
 -10  -2  -2    0.70    1.50
  10  -2   2    5.20    2.20
 -10  -2  -2    5.30    2.40
 -10  -2  -2    4.30    1.60
  10  -2   2    3.90    1.90
 -10  -2  -2    4.00    1.90
  10  -2   2    2.90    1.80
 -10   2  -2    5.40    2.30
  10   2   2    4.90    1.80
 -10   2  -2    4.00    2.40
 -10   2  -2    5.10    2.30
 -10   2  -2    4.80    2.10
 -10   2  -2    3.30    1.90
  10   2   2    4.40    1.80
  11  -2   2   11.20    2.90
 -11  -2  -2   10.40    2.70
  11  -2   2   11.10    2.80
 -11  -2  -2    8.80    2.40
 -11  -2  -2   11.10    3.50
 -11   2  -2   11.30    3.00
  11   2   2   10.10    2.40
 -11   2  -2   11.30    3.50
 -11   2  -2   15.60    3.40
 -11   2  -2    9.70    2.80
  12  -2   2   -3.10    1.60
 -12  -2  -2   -2.00    1.60
  12  -2   2    1.40    2.20
 -12  -2  -2   -0.50    2.30
 -12  -2  -2    2.60    2.40
 -12  -2  -2    1.00    2.30
 -12   2  -2   -0.30    2.40
 -12   2  -2   -2.70    2.00
 -12   2  -2   -3.30    1.90
 -12   2  -2    1.90    2.10
 -13  -2  -2    3.50    2.30
 -13  -2  -2    1.60    2.70
  13  -2   2    4.50    2.70
 -13  -2  -2    4.50    2.70
 -13  -2  -2    2.00    2.70
 -13   2  -2    8.90    3.70
 -13   2  -2    6.00    2.60
 -13   2  -2   -0.40    2.40
 -13   2  -2    8.40    3.10
 -14  -2  -2   -2.20    2.40
 -14  -2  -2    2.50    2.50
 -14  -2  -2    3.00    3.10
 -14  -2  -2   -1.60    2.60
  14  -2   2   -2.40    2.20
 -14   2  -2    0.10    2.60
 -14   2  -2   -2.60    2.10
 -14   2  -2    0.50    2.70
 -14   2  -2   -0.30    2.90
 -15  -2  -2    2.90    3.10
 -15  -2  -2    2.60    2.90
 -15  -2  -2    1.50    2.30
 -15   2  -2   -4.50    2.80
 -15   2  -2    0.80    2.70
  15  -3  -2    4.90    2.80
 -15  -3   2   -3.30    2.20
 -15  -3   2   10.30    3.70
  15  -3  -2    1.10    3.20
 -15   3   2    7.60    3.60
 -15   3   2    8.10    3.60
 -15   3   2    3.40    3.40
 -14  -3   2    1.50    2.50
  14  -3  -2    7.60    3.30
  14  -3  -2    7.20    3.00
 -14  -3   2    2.50    2.80
 -14  -3   2    4.20    3.00
 -14   3   2    9.80    2.90
 -14   3   2    8.10    3.40
 -14   3   2    5.60    3.30
 -14   3   2   10.30    3.50
  13  -3  -2   20.10    3.70
  13  -3  -2   19.10    4.10
 -13  -3   2   21.10    4.10
 -13  -3   2   22.40    4.50
 -13   3   2   35.70    4.30
 -13   3   2   18.60    4.20
 -13   3   2   25.70    4.50
 -13   3   2   23.00    4.50
 -12  -3   2   12.30    3.30
  12  -3  -2   11.80    3.10
  12  -3  -2   14.30    3.60
 -12  -3   2   21.00    4.20
 -12   3   2   16.40    3.00
 -12   3   2   15.10    3.60
  12   3  -2   12.90    3.00
 -12   3   2   18.30    4.00
 -12   3   2   14.10    3.60
 -11  -3   2   16.30    3.70
 -11  -3   2   14.20    3.10
 -11  -3   2   10.00    2.90
  11  -3  -2   18.70    3.50
  11  -3  -2   22.80    3.80
  11  -3  -2   19.10    3.50
 -11   3   2   15.10    3.30
 -11   3   2   20.70    3.00
  11   3  -2   13.60    2.80
 -11   3   2   17.20    3.60
 -11   3   2   17.50    3.60
 -10  -3   2   67.19    5.10
 -10  -3   2   65.99    4.70
  10  -3  -2   63.59    4.80
 -10  -3   2   63.69    4.80
 -10  -3   2   61.99    6.30
  10  -3  -2   60.49    5.00
 -10  -3   2   53.79    4.50
 -10  -3   2   59.19    2.70
  10  -3  -2   56.79    4.90
 -10   3   2   69.99    5.30
 -10   3   2   65.49    5.30
  10   3  -2   56.49    4.30
 -10   3   2   69.69    5.10
 -10   3   2   61.69    5.20
  10   3  -2   63.49    4.60
 -10   3   2   65.49    4.10
  -9  -3   2    0.60    1.60
  -9  -3   2    0.20    1.30
  -9  -3   2    1.40    1.50
  -9  -3   2    0.30    1.80
   9  -3  -2   -3.00    1.20
  -9  -3   2   -0.20    1.40
   9  -3  -2   -0.90    1.50
   9  -3  -2   -2.00    1.60
  -9  -3   2   -0.30    0.50
   9  -3  -2   -0.60    1.40
  -9   3   2    0.30    1.60
  -9   3   2   -0.20    1.70
  -9   3   2   -0.30    1.60
  -9   3   2    2.90    1.40
   9   3  -2    2.40    1.40
   9   3  -2   -1.10    1.30
  -9   3   2   -0.40    1.50
   8  -3  -2   41.30    4.10
   8  -3  -2   55.49    4.10
  -8  -3   2   50.59    1.90
  -8  -3   2   49.90    3.80
  -8  -3   2   50.89    4.30
   8  -3  -2   56.99    4.30
  -8  -3   2   57.19    3.90
  -8  -3   2   52.59    4.10
   8  -3  -2   53.09    4.00
  -8  -3   2   54.99    4.00
   8   3  -2   52.79    3.70
   8   3  -2   51.99    3.80
  -8   3   2   49.60    4.10
  -8   3   2   51.69    4.10
  -8   3   2   50.99    3.10
  -8   3   2   51.79    4.00
  -8   3   2   46.30    3.90
  -7  -3   2   -0.20    1.10
   7  -3  -2   -0.90    1.30
   7  -3  -2   -1.50    1.20
  -7  -3   2   -0.70    1.10
   7  -3  -2    0.60    1.40
  -7  -3   2   -0.70    1.00
   7  -3  -2   -1.50    1.40
  -7  -3   2   -0.10    1.40
  -7  -3   2    0.40    0.40
  -7  -3   2   -0.70    1.20
  -7   3   2    1.80    1.60
   7   3  -2    2.10    1.50
  -7   3   2   -1.10    1.40
   7   3  -2   -1.20    1.20
  -7   3   2    1.00    1.40
  -7   3   2    1.40    1.30
  -7   3   2   -0.90    1.00
  -6  -3   2   17.80    2.30
   6  -3  -2   18.30    2.40
   6  -3  -2   16.10    2.30
  -6  -3   2   18.50    2.40
   6  -3  -2   13.70    2.20
  -6  -3   2   21.80    2.40
   6  -3  -2   22.20    2.70
   6  -3  -2   18.60    2.50
   6  -3  -2   19.80    2.50
  -6  -3   2   17.00    2.30
  -6  -3   2   19.00    2.60
  -6   3   2   19.60    2.40
  -6   3   2   22.50    2.70
  -6   3   2   19.70    2.50
  -6   3   2   22.00    2.70
   6   3  -2   24.60    2.50
   6   3  -2   14.50    1.90
  -6   3   2   24.30    2.70
   6   3  -2   18.40    2.30
  -6   3   2   20.90    1.60
   6   3  -2   19.00    2.40
  -6   3   2   15.00    2.30
   5  -3  -2   12.10    2.00
  -5  -3   2    7.90    1.50
  -5  -3   2    7.70    1.80
   5  -3  -2    8.20    1.70
   5  -3  -2   11.00    1.80
  -5  -3   2   10.60    1.60
   5  -3  -2    9.40    1.70
   5  -3  -2    8.70    1.70
  -5  -3   2    9.80    1.60
   5  -3  -2    6.10    1.60
  -5  -3   2    6.40    1.40
  -5   3   2    5.50    1.50
  -5   3   2    9.10    1.10
  -5   3   2    6.80    1.70
  -5   3   2    8.70    1.70
   5   3  -2    9.30    1.50
   5   3  -2   10.50    1.70
   5   3  -2    8.00    1.40
  -5   3   2    9.10    1.70
  -5   3   2    7.60    1.70
   5   3  -2   11.60    1.80
  -5   3   2    8.00    1.60
  -4  -3   2    2.20    1.00
  -4  -3   2    1.60    0.90
   4  -3  -2    4.70    1.40
   4  -3  -2    2.80    1.10
  -4  -3   2    3.60    1.00
   4  -3  -2    4.20    1.20
  -4  -3   2    3.60    1.10
   4  -3  -2    2.50    1.10
   4  -3  -2    2.60    1.00
   4   3  -2    1.80    0.80
   4   3  -2    2.70    1.10
  -4   3   2    2.70    0.60
  -4   3   2    0.70    1.10
  -4   3   2    2.60    1.10
  -4   3   2    1.80    1.10
   4   3  -2    4.00    1.10
  -4   3   2    5.90    1.40
   4   3  -2    3.10    1.00
  -4   3   2    3.80    1.20
  -4   3   2    3.60    1.20
   3  -3  -2    3.30    1.10
   3  -3  -2    4.30    1.20
   3  -3  -2    4.70    1.40
  -3  -3   2    3.00    0.90
  -3  -3   2    3.90    1.00
  -3  -3   2    3.70    1.40
   3  -3  -2    4.30    1.10
   3  -3  -2    2.60    1.00
  -3  -3   2    5.00    1.00
  -3  -3   2    3.50    1.00
  -3  -3   2    3.40    0.50
   3   3  -2    2.70    0.90
  -3   3   2    3.50    1.10
   3   3  -2    4.00    0.60
  -3   3   2    4.00    1.10
  -3   3   2    1.90    1.00
  -3   3   2    5.20    1.20
   3   3  -2    4.80    1.00
   3   3  -2    5.40    1.10
  -3   3   2    3.60    0.50
  -3   3   2    4.10    1.10
  -3   3   2    4.50    1.30
   3   3  -2    4.80    1.10
   2  -3  -2  111.49    3.10
   2  -3  -2  117.59    4.70
  -2  -3   2  112.99    4.10
   2  -3  -2  104.49    4.10
  -2  -3   2  111.59    3.40
   2  -3  -2  114.59    4.10
  -2  -3   2  111.79    4.00
  -2  -3   2  118.39    4.80
   2  -3  -2  114.49    4.30
   2  -3  -2  105.79    4.00
  -2  -3   2  114.39    4.10
  -2  -3   2  112.99    4.10
   2  -3  -2  107.39    4.10
   2   3  -2  115.09    4.10
  -2   3   2  115.69    4.10
   2   3  -2  113.19    4.10
   2   3  -2  112.79    4.00
  -2   3   2  112.39    4.70
  -2   3   2  108.49    4.10
  -2   3   2  110.29    4.10
   2   3  -2  104.49    3.50
   1  -3  -2    0.60    0.80
   1  -3  -2    0.80    0.40
  -1  -3   2   -0.20    0.60
  -1  -3   2   -0.30    0.70
   1  -3  -2    0.30    0.60
   1  -3  -2    1.40    0.70
  -1  -3   2   -0.70    0.80
  -1  -3   2    1.90    0.70
   1  -3  -2    0.30    0.50
   1  -3  -2    0.50    0.60
   1  -3  -2   -0.40    0.80
  -1  -3   2    0.10    0.60
  -1  -3   2    0.90    0.70
  -1   3   2   -0.30    0.80
   1   3  -2   -0.40    0.80
  -1   3   2    0.90    0.60
   1   3  -2   -0.10    0.70
   1   3  -2    0.00    0.20
  -1   3   2    0.10    0.50
  -1   3   2    0.00    0.50
   1   3  -2    0.50    0.60
  -1   3   2    0.00    0.60
   1   3  -2    0.00    0.60
   1   3  -2    0.50    0.70
   0  -3   2    1.40    0.80
   0  -3   2    2.80    0.90
   0  -3  -2    2.30    0.70
   0  -3   2    4.00    1.00
   0  -3  -2    2.40    0.60
   0  -3   2    2.50    1.00
   0  -3   2    2.80    0.90
   0  -3  -2    3.10    1.10
   0  -3   2    2.30    0.80
   0  -3  -2    4.10    0.70
   0  -3  -2    3.20    0.70
   0  -3   2    3.30    0.90
   0   3  -2    3.80    0.90
   0   3   2    3.60    0.70
   0   3  -2    3.30    1.00
   0   3   2    3.20    0.60
   0   3  -2    2.60    0.90
   0   3   2    3.00    1.00
   0   3   2    2.60    0.60
   0   3  -2    3.60    1.00
   0   3  -2    4.70    1.00
   0   3  -2    2.90    1.00
   0   3   2    3.50    0.70
   1  -3   2   95.79    3.90
  -1  -3  -2   98.39    3.10
   1  -3   2  103.89    4.10
   1  -3   2  100.79    4.00
   1  -3   2  102.89    3.70
  -1  -3  -2   98.09    3.10
   1  -3   2   96.69    3.90
  -1  -3  -2  103.59    3.10
  -1  -3  -2  100.39    3.10
   1  -3   2   99.99    4.10
   1  -3   2   99.09    3.90
  -1  -3  -2   94.19    3.90
  -1   3  -2  106.29    4.00
   1   3   2   98.69    3.10
  -1   3  -2   96.59    3.90
   1   3   2  104.69    3.00
  -1   3  -2   95.19    4.10
  -1   3  -2   97.69    4.00
  -1   3  -2  106.39    3.80
   1   3   2  101.49    3.00
   1   3   2   95.49    3.70
  -1   3  -2  104.89    4.00
  -1   3  -2  102.99    4.00
   2  -3   2  191.48    6.50
   2  -3   2  191.58    6.40
  -2  -3  -2  189.78    5.10
   2  -3   2  192.58    6.60
  -2  -3  -2  185.78    5.20
   2  -3   2  181.58    5.90
   2  -3   2  193.28    6.40
  -2  -3  -2  179.58    6.00
   2  -3   2  186.58    6.40
  -2  -3  -2  191.08    5.20
   2  -3   2  197.68    6.50
  -2  -3  -2  183.88    5.20
   2   3   2  191.48    5.00
  -2   3  -2  194.18    6.50
  -2   3  -2  187.38    5.90
   2   3   2  171.88    5.10
  -2   3  -2  188.08    6.30
  -2   3  -2  189.78    6.40
  -2   3  -2  190.98    6.60
   2   3   2  194.88    5.20
  -2   3  -2  196.78    6.50
  -2   3  -2  194.18    6.50
   2   3   2  189.88    5.20
   3  -3   2  220.48    7.50
  -3  -3  -2  227.38    6.80
  -3  -3  -2  225.98    6.30
  -3  -3  -2  215.78    6.30
   3  -3   2  215.18    6.80
   3  -3   2  213.28    7.40
   3  -3   2  217.38    7.50
   3  -3   2  222.18    7.50
   3  -3   2  217.98    7.40
  -3  -3  -2  216.78    6.20
  -3  -3  -2  216.08    6.00
   3  -3   2  221.48    7.50
   3   3   2  216.98    6.00
  -3   3  -2  222.18    7.60
  -3   3  -2  218.88    7.50
  -3   3  -2  234.38    7.60
  -3   3  -2  217.38    6.80
  -3   3  -2  220.78    7.50
   3   3   2  230.38    6.00
  -3   3  -2  215.88    7.40
   3   3   2  222.58    5.90
  -3   3  -2  221.98    7.40
  -4  -3  -2  140.69    4.40
   4  -3   2  140.29    5.60
  -4  -3  -2  137.99    4.50
   4  -3   2  141.99    5.60
   4  -3   2  140.79    5.60
  -4  -3  -2  140.99    4.70
   4  -3   2  124.59    5.60
   4  -3   2  137.69    5.70
  -4  -3  -2  132.29    5.80
   4  -3   2  138.79    5.00
   4  -3   2  132.29    5.60
  -4  -3  -2  137.49    4.80
  -4   3  -2  138.39    5.60
  -4   3  -2  140.79    5.70
  -4   3  -2  139.69    5.80
   4   3   2  134.29    4.40
  -4   3  -2  142.69    5.60
  -4   3  -2  144.69    5.00
  -4   3  -2  142.59    5.60
   4   3   2  144.59    4.30
  -4   3  -2  138.99    5.70
   4   3   2  135.69    4.20
  -5  -3  -2    4.40    1.60
   5  -3   2    3.20    1.40
   5  -3   2    3.00    1.00
   5  -3   2    4.50    1.50
  -5  -3  -2    4.90    1.10
  -5  -3  -2    5.50    1.00
   5  -3   2    4.60    1.40
  -5  -3  -2    4.70    1.00
   5  -3   2    3.40    1.40
  -5  -3  -2    6.00    1.20
   5  -3   2    3.80    1.40
   5  -3   2    4.60    1.50
  -5   3  -2    6.40    1.60
  -5   3  -2    5.10    1.50
  -5   3  -2    5.20    1.50
  -5   3  -2    2.40    1.40
  -5   3  -2    3.00    1.10
  -5   3  -2    4.40    1.40
   5   3   2    5.60    0.90
   5   3   2    4.80    1.00
   5   3   2    3.00    0.90
   5   3   2    4.70    0.90
  -5   3  -2    2.80    1.40
   6  -3   2   72.69    4.30
  -6  -3  -2   66.09    3.60
   6  -3   2   78.49    4.40
   6  -3   2   70.59    4.30
  -6  -3  -2   76.09    3.50
  -6  -3  -2   66.19    3.40
  -6  -3  -2   74.39    3.80
  -6  -3  -2   71.99    4.80
  -6   3  -2   75.19    4.40
   6   3   2   77.89    3.50
   6   3   2   74.49    3.60
  -6   3  -2   75.39    3.80
  -6   3  -2   77.29    4.40
   6   3   2   72.09    3.20
  -6   3  -2   68.39    4.30
  -6   3  -2   78.89    4.70
  -6   3  -2   75.69    4.40
  -7  -3  -2   38.40    2.30
   7  -3   2   38.50    3.70
  -7  -3  -2   37.60    2.90
   7  -3   2   39.00    3.40
  -7  -3  -2   35.80    2.70
   7  -3   2   39.30    3.40
  -7  -3  -2   39.20    3.10
   7  -3   2   34.40    3.50
  -7  -3  -2   28.00    3.80
  -7   3  -2   36.70    3.30
   7   3   2   37.50    2.40
  -7   3  -2   40.10    3.40
   7   3   2   35.30    2.50
  -7   3  -2   39.60    3.50
  -7   3  -2   34.30    2.90
  -7   3  -2   38.50    4.00
  -8  -3  -2   31.60    3.10
   8  -3   2   28.20    3.40
   8  -3   2   25.70    3.40
  -8  -3  -2   28.10    4.10
  -8  -3  -2   31.50    3.30
  -8  -3  -2   26.80    2.70
   8  -3   2   27.00    3.40
  -8  -3  -2   25.80    2.10
  -8  -3  -2   24.80    2.80
  -8   3  -2   27.00    3.00
  -8   3  -2   33.00    3.80
  -8   3  -2   31.00    4.00
  -8   3  -2   32.40    3.70
  -8   3  -2   29.00    3.70
   8   3   2   26.50    2.60
   8   3   2   33.00    2.50
   9  -3   2   15.10    2.80
   9  -3   2   14.30    2.80
  -9  -3  -2   14.80    2.60
   9  -3   2   15.40    2.80
  -9  -3  -2   15.50    3.50
  -9  -3  -2   14.70    2.40
  -9  -3  -2   12.50    2.20
  -9  -3  -2   14.50    1.80
  -9  -3  -2   11.00    2.20
  -9   3  -2   20.30    3.30
  -9   3  -2   16.20    2.90
  -9   3  -2   10.50    2.20
  -9   3  -2   17.00    3.30
   9   3   2   14.50    2.20
   9   3   2   11.40    2.00
  -9   3  -2   14.10    2.70
 -10  -3  -2   15.70    2.90
  10  -3   2   12.40    2.90
  10  -3   2   16.10    3.20
 -10  -3  -2   16.40    2.60
 -10  -3  -2   12.70    2.50
  10  -3   2   22.40    3.50
 -10  -3  -2   17.60    2.20
 -10  -3  -2   12.70    3.50
 -10   3  -2   18.90    3.70
 -10   3  -2   22.00    3.70
 -10   3  -2   13.40    3.50
  10   3   2   20.50    2.80
 -10   3  -2   19.70    3.50
 -10   3  -2   21.70    3.30
  11  -3   2    2.60    2.20
 -11  -3  -2   -0.50    2.30
 -11  -3  -2    0.60    1.80
  11  -3   2    0.30    2.10
 -11   3  -2    2.80    2.20
 -11   3  -2    1.50    2.00
 -11   3  -2    3.60    2.60
 -11   3  -2   -3.00    1.90
 -12  -3  -2   -0.20    1.70
  12  -3   2   -3.00    1.70
 -12  -3  -2   -2.10    1.80
  12  -3   2   -0.30    2.00
 -12  -3  -2    1.20    2.50
 -12   3  -2    0.90    2.30
 -12   3  -2   -1.80    2.20
 -12   3  -2   -0.90    2.10
 -12   3  -2    1.90    2.50
 -13  -3  -2   19.00    3.50
 -13  -3  -2    9.40    3.60
  13  -3   2    9.00    3.30
 -13  -3  -2   15.20    4.10
 -13  -3  -2   14.10    3.10
  13  -3   2   10.80    3.10
 -13   3  -2    6.90    3.30
 -13   3  -2   19.40    4.20
 -13   3  -2   12.60    3.20
 -13   3  -2   18.20    3.90
  14  -3   2    3.70    2.80
 -14  -3  -2    2.90    2.30
 -14  -3  -2    1.50    2.50
 -14  -3  -2    7.80    3.40
  14  -3   2    1.60    2.30
 -14  -3  -2   -3.70    2.40
 -14   3  -2    4.40    2.60
 -14   3  -2    2.80    3.10
 -14   3  -2    9.40    4.00
 -14   3  -2    3.30    2.90
  15  -4  -2   16.20    4.00
 -15  -4   2   18.30    3.80
 -15  -4   2   20.10    5.10
  15  -4  -2   24.50    5.30
 -15   4   2   24.20    5.30
 -14  -4   2   10.70    4.00
 -14  -4   2    9.90    3.10
  14  -4  -2   14.40    4.10
  14  -4  -2   12.60    3.40
 -14  -4   2   11.40    3.60
 -14   4   2   14.10    4.00
 -14   4   2   18.60    4.50
 -14   4   2   16.70    4.30
 -13  -4   2   10.50    3.60
  13  -4  -2    3.50    2.60
 -13  -4   2    2.10    2.40
  13  -4  -2    5.10    3.10
 -13   4   2    0.60    2.80
 -13   4   2   11.40    3.50
 -13   4   2    3.40    2.80
 -13   4   2    4.90    2.20
 -12  -4   2    2.00    2.70
 -12  -4   2   -0.90    1.80
 -12  -4   2    3.00    2.30
  12  -4  -2   -1.80    2.00
  12  -4  -2    1.40    2.40
 -12   4   2    1.90    2.60
 -12   4   2    1.60    2.60
 -12   4   2   -0.10    1.60
 -12   4   2   -1.10    2.20
  11  -4  -2   -3.00    2.10
 -11  -4   2   -2.10    1.70
 -11  -4   2    0.40    2.40
  11  -4  -2   -1.30    2.00
  11  -4  -2    1.10    2.30
 -11  -4   2    1.90    1.80
  11   4  -2   -0.80    1.60
 -11   4   2   -0.60    2.10
 -11   4   2   -3.00    1.90
 -11   4   2    0.80    1.60
 -11   4   2    0.10    2.10
 -10  -4   2   36.30    5.00
 -10  -4   2   30.40    3.80
 -10  -4   2   32.70    4.00
  10  -4  -2   37.40    4.50
 -10  -4   2   39.30    4.10
 -10  -4   2   40.70    4.40
  10  -4  -2   28.50    4.10
  10  -4  -2   40.80    4.80
 -10   4   2   34.70    4.40
 -10   4   2   33.20    4.50
 -10   4   2   35.20    4.50
 -10   4   2   30.50    3.20
  10   4  -2   36.70    4.00
  -9  -4   2   21.30    3.00
  -9  -4   2   25.00    3.40
   9  -4  -2   23.10    3.50
   9  -4  -2   13.70    3.00
  -9  -4   2   25.90    4.00
   9  -4  -2   23.50    3.40
  -9  -4   2   21.40    2.90
   9  -4  -2   27.80    3.80
  -9  -4   2   24.70    3.30
  -9   4   2   26.90    2.70
   9   4  -2   23.10    3.00
  -9   4   2   27.40    3.80
  -9   4   2   24.00    3.60
  -9   4   2   29.10    3.80
   9   4  -2   26.10    3.30
  -9   4   2   22.70    3.40
   8  -4  -2  305.47   11.40
   8  -4  -2  305.57   11.50
  -8  -4   2  325.47   11.40
  -8  -4   2  307.97   12.00
   8  -4  -2  302.37   11.40
  -8  -4   2  320.17   10.80
   8  -4  -2  315.27   11.70
  -8  -4   2  294.47   10.80
  -8  -4   2  300.37   10.80
  -8   4   2  313.97   11.70
  -8   4   2  319.17    9.60
  -8   4   2  308.67   11.60
   8   4  -2  314.77   10.90
   8   4  -2  298.07   10.60
  -8   4   2  319.37   11.60
  -8   4   2  312.47   11.40
   7  -4  -2   37.30    3.90
   7  -4  -2   37.80    3.90
  -7  -4   2   39.10    3.20
  -7  -4   2   39.10    3.00
   7  -4  -2   35.90    3.80
  -7  -4   2   41.30    4.20
  -7  -4   2   41.40    3.50
  -7  -4   2   37.70    3.60
   7  -4  -2   37.80    3.80
  -7   4   2   37.90    3.90
   7   4  -2   43.10    3.40
   7   4  -2   40.30    3.20
  -7   4   2   38.30    2.40
  -7   4   2   37.90    3.80
  -7   4   2   44.80    3.70
  -7   4   2   40.60    3.60
   6  -4  -2 1733.53   47.10
  -6  -4   2 1783.72   46.70
   6  -4  -2 1827.42   47.80
  -6  -4   2 1817.22   46.90
   6  -4  -2 1862.61   47.40
   6  -4  -2 1777.62   47.40
   6  -4  -2 1832.92   47.50
  -6  -4   2 1804.42   47.80
  -6  -4   2 1864.51   46.80
  -6  -4   2 1850.51   46.40
  -6   4   2 1869.51   47.60
  -6   4   2 1829.32   47.40
  -6   4   2 1838.22   45.10
   6   4  -2 1814.52   46.80
   6   4  -2 1858.51   47.00
  -6   4   2 1781.02   47.20
  -6   4   2 1851.51   47.50
   5  -4  -2   11.60    2.00
   5  -4  -2    8.30    2.00
  -5  -4   2    9.60    1.60
  -5  -4   2    7.80    1.50
   5  -4  -2    8.90    1.70
  -5  -4   2    9.20    1.50
   5  -4  -2    9.90    1.90
   5  -4  -2   11.20    2.00
  -5  -4   2   10.30    1.70
  -5   4   2    8.60    1.80
  -5   4   2    8.70    1.80
   5   4  -2    8.20    1.40
  -5   4   2    7.80    1.80
   5   4  -2   10.10    1.60
  -5   4   2   11.00    1.90
  -5   4   2    9.40    1.10
   5   4  -2    7.50    1.50
  -4  -4   2 1617.84   41.80
   4  -4  -2 1629.14   42.30
  -4  -4   2 1643.54   41.80
   4  -4  -2 1640.24   43.00
  -4  -4   2 1647.64   40.30
  -4  -4   2 1622.24   41.70
   4  -4  -2 1666.13   42.60
   4  -4  -2 1703.43   42.50
  -4  -4   2 1628.84   41.90
   4  -4  -2 1625.24   42.50
  -4   4   2 1706.13   43.10
  -4   4   2 1665.83   42.40
  -4   4   2 1664.83   42.40
  -4   4   2 1695.73   40.50
   4   4  -2 1674.53   41.80
   4   4  -2 1617.14   41.70
   4   4  -2 1650.63   41.90
  -4   4   2 1657.03   42.60
   4   4  -2 1644.14   41.70
  -4   4   2 1634.24   42.40
  -4   4   2 1706.63   42.60
   3  -4  -2    6.90    1.50
   3  -4  -2    3.90    1.20
   3  -4  -2    3.70    0.60
   3  -4  -2    2.00    1.10
  -3  -4   2    4.30    1.00
   3  -4  -2    4.00    1.20
  -3  -4   2    6.40    1.20
  -3  -4   2    3.90    1.00
  -3  -4   2    3.50    0.70
   3  -4  -2    3.90    1.40
  -3  -4   2    4.50    1.50
   3  -4  -2    3.90    1.20
  -3  -4   2    2.70    1.10
   3   4  -2    3.30    1.00
  -3   4   2    0.70    0.70
  -3   4   2    3.00    1.10
   3   4  -2    3.60    1.00
   3   4  -2    4.40    1.00
  -3   4   2    3.70    0.70
  -3   4   2    2.20    1.20
  -3   4   2    3.40    1.10
   3   4  -2    4.00    1.00
  -3   4   2    4.00    1.20
   3   4  -2    4.00    0.80
  -3   4   2    3.60    1.20
   2  -4  -2 2188.88   54.79
  -2  -4   2 2153.48   53.99
   2  -4  -2 2238.58   54.49
   2  -4  -2 2187.48   53.99
  -2  -4   2 2159.48   53.99
  -2  -4   2 2153.28   53.19
   2  -4  -2 2184.18   54.09
  -2  -4   2 2163.28   53.89
   2  -4  -2 2196.78   52.69
  -2  -4   2 2171.78   54.79
   2  -4  -2 2088.69   53.89
  -2  -4   2 2256.87   53.99
   2  -4  -2 2220.68   54.09
  -2   4   2 2179.18   53.99
   2   4  -2 2224.58   53.99
   2   4  -2 2074.89   53.49
  -2   4   2 2199.78   54.99
   2   4  -2 2176.88   53.89
  -2   4   2 2195.28   53.99
   2   4  -2 2185.58   53.89
   2   4  -2 2186.28   53.89
  -2   4   2 1871.81   53.69
  -2   4   2 2209.18   53.99
  -1  -4   2   43.80    2.60
   1  -4  -2   35.10    2.50
  -1  -4   2   43.80    2.70
  -1  -4   2   40.90    2.40
   1  -4  -2   36.00    2.70
   1  -4  -2   39.00    1.90
   1  -4  -2   38.40    2.30
   1  -4  -2   39.20    2.30
  -1  -4   2   39.70    2.20
   1  -4  -2   38.60    2.20
  -1  -4   2   36.70    2.40
   1  -4  -2   36.80    2.20
  -1  -4   2   42.70    2.50
  -1   4   2   40.50    2.20
   1   4  -2   38.40    2.40
   1   4  -2   40.60    2.40
   1   4  -2   39.50    2.50
  -1   4   2   38.10    2.80
   1   4  -2   39.00    2.30
  -1   4   2   38.50    2.20
  -1   4   2   41.00    2.20
  -1   4   2   41.60    2.20
   0  -4  -2 1325.97   32.70
   0  -4  -2 1298.07   32.70
   0  -4   2 1315.57   33.40
   0  -4   2 1279.87   33.40
   0  -4   2 1286.47   33.20
   0  -4   2 1323.97   33.20
   0  -4  -2 1301.87   32.80
   0  -4   2 1339.87   34.00
   0  -4   2 1270.77   33.40
   0  -4   2 1310.47   33.40
   0  -4  -2 1306.97   32.80
   0  -4  -2 1292.87   33.80
   0   4  -2 1362.76   33.50
   0   4   2 1270.37   32.60
   0   4   2 1322.87   32.70
   0   4   2 1332.77   32.70
   0   4   2 1257.47   33.80
   0   4  -2 1284.67   33.30
   0   4  -2 1339.07   33.50
   0   4   2 1314.47   32.70
   0   4  -2 1293.37   33.30
   0   4  -2 1323.97   33.50
  -1  -4  -2  184.58    5.60
   1  -4   2  176.98    6.40
   1  -4   2  189.88    6.80
   1  -4   2  188.38    6.50
   1  -4   2  180.98    6.40
   1  -4   2  189.08    6.10
  -1  -4  -2  188.08    5.50
   1  -4   2  171.18    6.30
  -1  -4  -2  182.28    5.60
   1  -4   2  192.18    6.50
  -1  -4  -2  183.48    6.50
  -1  -4  -2  186.08    5.50
   1   4   2  188.78    5.40
  -1   4  -2  184.08    6.50
  -1   4  -2  186.48    6.50
   1   4   2  190.28    5.50
  -1   4  -2  179.28    6.40
  -1   4  -2  189.78    6.20
   1   4   2  186.38    5.50
  -1   4  -2  180.38    6.50
  -1   4  -2  185.48    6.40
   1   4   2  181.28    6.30
   2  -4   2   12.20    1.80
   2  -4   2   11.40    1.70
  -2  -4  -2   11.40    1.00
  -2  -4  -2    9.20    1.50
   2  -4   2   14.50    1.50
   2  -4   2    9.00    1.70
   2  -4   2    8.60    1.60
  -2  -4  -2   10.20    1.10
  -2  -4  -2   11.00    1.10
   2  -4   2   10.10    1.70
   2  -4   2   10.60    1.70
  -2  -4  -2   10.10    1.00
  -2   4  -2   10.60    1.70
  -2   4  -2    7.90    1.50
  -2   4  -2   10.60    1.80
  -2   4  -2   13.00    1.80
   2   4   2   12.50    1.00
   2   4   2   11.40    1.00
  -2   4  -2   10.10    1.70
   2   4   2   10.70    1.00
  -2   4  -2   13.30    1.60
  -2   4  -2   10.60    1.70
  -3  -4  -2    5.20    1.20
   3  -4   2    6.90    1.20
   3  -4   2    3.70    1.40
   3  -4   2    8.50    1.70
  -3  -4  -2    5.50    0.80
   3  -4   2    3.50    1.20
   3  -4   2    6.60    1.50
   3  -4   2    5.30    1.50
   3  -4   2    4.10    1.40
  -3  -4  -2    6.70    0.90
  -3  -4  -2    5.50    0.90
  -3  -4  -2    7.20    0.90
   3   4   2    6.40    0.80
   3   4   2    6.60    0.70
  -3   4  -2    4.50    1.40
  -3   4  -2    7.00    1.50
  -3   4  -2    7.60    1.60
  -3   4  -2    5.60    1.50
   3   4   2   10.70    1.10
  -3   4  -2    7.20    1.60
  -3   4  -2    5.70    1.20
  -3   4  -2    4.50    1.30
   4  -4   2  143.99    6.10
   4  -4   2  146.89    6.30
   4  -4   2  147.79    6.20
  -4  -4  -2  149.09    4.60
  -4  -4  -2  146.69    4.80
  -4  -4  -2  134.39    5.20
  -4  -4  -2  151.88    5.00
   4  -4   2  143.69    6.30
   4  -4   2  153.48    5.40
   4  -4   2  147.49    6.20
  -4  -4  -2  145.69    5.00
   4  -4   2  136.99    6.10
  -4   4  -2  144.79    6.20
  -4   4  -2  147.59    6.30
  -4   4  -2  150.98    6.40
   4   4   2  147.99    4.60
   4   4   2  158.78    4.70
  -4   4  -2  154.38    6.30
  -4   4  -2  149.39    6.20
  -4   4  -2  157.18    6.20
   4   4   2  149.99    4.50
  -4   4  -2  154.58    5.40
  -5  -4  -2  170.68    7.30
  -5  -4  -2  164.88    5.20
  -5  -4  -2  153.58    5.60
  -5  -4  -2  165.88    5.50
   5  -4   2  159.08    5.80
   5  -4   2  167.58    6.90
   5  -4   2  159.58    6.90
   5  -4   2  181.78    7.00
   5  -4   2  159.28    6.80
  -5  -4  -2  159.08    5.80
  -5  -4  -2  163.48    5.50
   5  -4   2  167.38    6.90
  -5   4  -2  149.99    6.80
  -5   4  -2  165.88    6.90
   5   4   2  169.88    5.20
  -5   4  -2  158.98    5.90
  -5   4  -2  167.78    6.90
   5   4   2  155.78    5.20
  -5   4  -2  168.78    6.90
  -6  -4  -2  255.27    7.90
  -6  -4  -2  252.57    8.50
  -6  -4  -2  260.87    8.30
  -6  -4  -2  260.07    8.10
  -6  -4  -2  253.07    8.00
   6  -4   2  251.27    8.40
   6  -4   2  264.67    9.70
  -6  -4  -2  253.77   10.10
   6  -4   2  248.18    9.40
   6  -4   2  265.27    9.70
   6  -4   2  252.07    9.50
  -6   4  -2  259.87    9.90
   6   4   2  267.77    7.70
  -6   4  -2  255.17    9.60
  -6   4  -2  266.97    9.70
  -6   4  -2  253.17    9.40
   6   4   2  262.77    7.90
  -6   4  -2  252.87    8.50
   6   4   2  230.18    7.90
   7  -4   2  511.45   16.20
  -7  -4  -2  495.25   13.70
  -7  -4  -2  473.75   14.60
  -7  -4  -2  474.85   14.70
   7  -4   2  480.15   15.90
  -7  -4  -2  496.75   14.20
  -7  -4  -2  510.55   14.30
   7  -4   2  524.95   16.10
  -7  -4  -2  501.95   17.00
  -7   4  -2  496.85   16.00
   7   4   2  513.75   13.90
   7   4   2  500.95   14.30
  -7   4  -2  497.35   15.90
  -7   4  -2  501.55   16.10
  -7   4  -2  503.85   14.80
  -7   4  -2  508.15   16.60
   8  -4   2   47.80    4.20
   8  -4   2   57.89    4.60
  -8  -4  -2   45.20    3.50
  -8  -4  -2   54.09    5.60
  -8  -4  -2   50.59    3.30
  -8  -4  -2   50.19    3.50
  -8  -4  -2   49.20    2.70
   8  -4   2   53.09    4.40
  -8   4  -2   49.99    4.80
  -8   4  -2   49.10    4.50
  -8   4  -2   48.40    4.20
  -8   4  -2   50.89    4.80
  -8   4  -2   55.59    3.70
   8   4   2   53.29    3.00
   8   4   2   53.99    3.30
  -9  -4  -2  391.56   15.40
   9  -4   2  388.26   13.90
  -9  -4  -2  399.06   12.20
  -9  -4  -2  354.66   12.10
   9  -4   2  369.16   13.70
   9  -4   2  360.26   13.50
  -9  -4  -2  395.46   12.90
  -9  -4  -2  385.16   11.10
  -9  -4  -2  378.76   12.60
  -9   4  -2  376.56   12.50
  -9   4  -2  365.56   13.70
  -9   4  -2  385.56   14.50
   9   4   2  383.36   12.00
   9   4   2  382.26   11.60
  -9   4  -2  366.16   13.50
  -9   4  -2  375.26   13.80
 -10  -4  -2  167.68    9.60
  10  -4   2  152.48    8.10
  10  -4   2  158.78    8.20
 -10  -4  -2  154.48    6.80
  10  -4   2  158.28    8.20
 -10  -4  -2  155.18    7.30
 -10  -4  -2  158.48    7.40
 -10   4  -2  152.78    8.10
 -10   4  -2  154.38    7.20
 -10   4  -2  156.68    8.40
 -10   4  -2  143.89    8.60
 -11  -4  -2  264.97   10.00
  11  -4   2  272.97   11.80
  11  -4   2  263.67   11.50
 -11  -4  -2  265.17   13.00
 -11  -4  -2  269.77   10.60
 -11   4  -2  275.07   11.70
 -11   4  -2  269.47   10.60
 -11   4  -2  239.38   12.10
 -11   4  -2  268.77   12.00
 -12  -4  -2    4.80    2.90
  12  -4   2   -2.00    2.10
  12  -4   2    0.50    2.30
 -12  -4  -2    0.60    1.60
 -12   4  -2    0.40    2.50
 -12   4  -2    3.30    2.60
 -12   4  -2    3.00    2.20
 -12   4  -2    3.20    2.90
  13  -4   2   35.30    5.20
  13  -4   2   52.49    6.30
 -13  -4  -2   40.00    4.30
 -13  -4  -2   36.10    5.90
 -13  -4  -2   40.20    4.90
 -13   4  -2   32.30    4.50
 -13   4  -2   45.90    6.00
 -13   4  -2   41.90    5.50
 -13   4  -2   41.70    6.20
 -14  -4  -2   10.30    4.10
 -14  -4  -2   14.00    3.10
 -14  -4  -2    8.90    3.90
  14  -4   2   18.40    4.50
  14  -4   2   10.50    3.40
 -14  -4  -2   15.20    3.60
 -14   4  -2   15.40    4.50
 -14   4  -2   12.40    3.40
 -14   4  -2   23.70    4.90
 -14   4  -2   10.60    3.90
 -14  -5   2   37.80    5.10
  14  -5  -2   27.30    5.30
  14  -5  -2   40.20    5.80
 -14  -5   2   35.40    6.10
 -14   5   2   42.30    6.30
 -14   5   2   40.30    6.00
  13  -5  -2   43.10    5.70
  13  -5  -2   56.29    6.50
 -13  -5   2   48.60    5.30
 -13  -5   2   67.79    7.70
 -13  -5   2   48.30    5.40
 -13   5   2   42.90    6.10
 -13   5   2   55.99    6.50
 -12  -5   2  160.28    8.30
  12  -5  -2  157.48    9.10
 -12  -5   2  180.88    9.00
 -12  -5   2  167.28   10.30
  12  -5  -2  173.28    9.60
 -12   5   2  149.88    9.30
 -12   5   2  152.68    9.20
 -12   5   2  167.98    9.70
  11  -5  -2   97.79    7.00
 -11  -5   2   99.79    6.30
 -11  -5   2  116.99    7.00
  11  -5  -2  106.09    7.40
 -11  -5   2  100.29    7.80
  11  -5  -2  113.79    7.50
 -11   5   2  103.89    5.30
 -11   5   2  100.89    7.30
 -11   5   2  115.79    7.50
 -11   5   2  104.39    7.20
  10  -5  -2  254.67   11.60
 -10  -5   2  266.27   12.40
 -10  -5   2  292.07   11.40
  10  -5  -2  285.87   12.10
 -10  -5   2  286.67   10.90
  10  -5  -2  289.27   12.10
 -10   5   2  275.57   12.10
 -10   5   2  295.37   12.10
 -10   5   2  277.27    9.40
 -10   5   2  295.17   12.20
  10   5  -2  278.17   10.70
   9  -5  -2   96.19    6.50
  -9  -5   2   88.39    6.40
  -9  -5   2   87.19    5.30
  -9  -5   2   81.59    5.20
   9  -5  -2  101.79    6.20
   9  -5  -2   96.39    6.20
  -9  -5   2   92.39    5.20
   9  -5  -2   87.79    6.10
  -9  -5   2  103.09    6.00
  -9   5   2   91.39    6.20
  -9   5   2   94.99    6.20
  -9   5   2  100.19    6.20
   9   5  -2   96.89    5.40
  -9   5   2   90.09    4.30
   8  -5  -2  411.66   15.00
  -8  -5   2  403.16   15.10
  -8  -5   2  431.76   14.00
  -8  -5   2  426.56   13.50
  -8  -5   2  426.76   14.40
   8  -5  -2  424.66   14.80
   8  -5  -2  448.56   14.90
   8  -5  -2  428.26   14.90
  -8  -5   2  446.56   14.10
  -8   5   2  431.86   14.70
  -8   5   2  433.36   15.10
  -8   5   2  427.56   14.80
   8   5  -2  421.26   13.90
   8   5  -2  432.76   13.80
  -8   5   2  433.56   12.30
  -7  -5   2    3.70    1.90
  -7  -5   2    3.50    1.40
  -7  -5   2    4.10    1.40
   7  -5  -2    2.30    1.80
   7  -5  -2    3.10    1.70
   7  -5  -2    4.80    1.90
  -7  -5   2    3.00    1.50
   7  -5  -2    1.00    1.70
  -7  -5   2    1.80    1.60
   7   5  -2    2.40    1.50
   7   5  -2    2.00    1.30
  -7   5   2    1.80    1.70
  -7   5   2    1.00    1.70
  -7   5   2    3.50    1.80
  -7   5   2    1.90    1.00
  -6  -5   2   91.99    4.30
   6  -5  -2   91.99    5.10
   6  -5  -2   95.49    5.30
  -6  -5   2   93.79    4.60
  -6  -5   2   92.69    4.60
   6  -5  -2   96.89    5.60
  -6  -5   2   90.69    4.60
   6  -5  -2   85.29    5.10
  -6   5   2   91.89    5.10
  -6   5   2   89.19    5.00
   6   5  -2   90.99    4.70
  -6   5   2   92.29    3.50
   6   5  -2   94.39    4.60
  -6   5   2   92.69    5.30
  -5  -5   2   16.50    1.00
  -5  -5   2   14.10    1.90
  -5  -5   2   14.60    2.00
   5  -5  -2   17.50    2.50
  -5  -5   2   15.10    2.20
   5  -5  -2   17.70    2.80
   5  -5  -2   16.80    2.60
   5  -5  -2   11.90    2.20
  -5  -5   2   13.30    2.00
  -5   5   2   14.00    2.60
   5   5  -2   14.00    2.00
  -5   5   2   13.10    2.20
  -5   5   2   16.50    1.40
   5   5  -2   16.30    2.10
  -5   5   2   15.40    2.40
   4  -5  -2    4.10    1.30
   4  -5  -2    3.00    1.50
   4  -5  -2    6.00    1.50
   4  -5  -2    6.10    1.90
   4  -5  -2    4.10    0.70
  -4  -5   2    2.00    1.10
   4  -5  -2    2.30    1.20
  -4  -5   2    4.30    0.80
  -4  -5   2    4.40    1.20
  -4  -5   2    4.90    1.30
  -4  -5   2    3.20    1.20
  -4   5   2    2.80    1.30
   4   5  -2    4.10    1.30
  -4   5   2    2.60    1.50
  -4   5   2    1.90    1.40
  -4   5   2    5.30    1.50
   4   5  -2    5.60    0.90
  -4   5   2    3.20    0.80
   4   5  -2    2.80    1.20
   4   5  -2    3.50    1.20
  -3  -5   2   41.80    2.70
   3  -5  -2   42.80    3.10
   3  -5  -2   39.70    1.80
  -3  -5   2   42.30    2.20
   3  -5  -2   44.40    3.20
  -3  -5   2   42.70    2.60
   3  -5  -2   41.80    3.40
  -3  -5   2   39.50    2.60
   3  -5  -2   41.00    2.80
  -3  -5   2   33.60    3.50
  -3  -5   2   36.40    2.70
   3  -5  -2   41.30    2.90
   3  -5  -2   39.10    2.80
  -3   5   2   44.20    3.80
  -3   5   2   37.00    2.80
  -3   5   2   43.60    5.10
   3   5  -2   40.20    2.60
  -3   5   2   41.20    2.90
   3   5  -2   41.10    2.60
   3   5  -2   40.40    2.30
   3   5  -2   41.00    2.60
   2  -5  -2  820.12   23.00
   2  -5  -2  791.72   22.10
   2  -5  -2  814.52   22.10
   2  -5  -2  825.32   20.80
  -2  -5   2  844.42   22.00
   2  -5  -2  834.42   22.10
   2  -5  -2  839.52   22.10
  -2  -5   2  798.62   21.90
  -2  -5   2  825.22   21.40
  -2  -5   2  822.12   22.10
  -2  -5   2  848.02   22.90
   2  -5  -2  822.22   22.70
  -2  -5   2  793.72   22.00
   2   5  -2  819.42   21.90
   2   5  -2  804.52   21.90
  -2   5   2  806.02   21.90
  -2   5   2  842.42   22.10
  -2   5   2  851.81   23.30
  -2   5   2  813.52   22.00
   2   5  -2  840.82   22.00
   2   5  -2  776.62   21.70
   2   5  -2  816.32   22.00
  -1  -5   2   82.29    3.90
   1  -5  -2   83.69    4.30
   1  -5  -2   81.19    3.60
  -1  -5   2   76.29    3.70
  -1  -5   2   79.29    3.60
  -1  -5   2   83.29    4.10
  -1  -5   2   79.69    3.80
  -1  -5   2   75.39    3.90
   1  -5  -2   75.49    3.60
   1  -5  -2   81.29    3.80
   1  -5  -2   86.29    3.70
   1  -5  -2   79.09    4.20
   1  -5  -2   79.29    3.20
  -1   5   2   84.59    3.60
  -1   5   2   76.99    3.60
   1   5  -2   76.39    3.80
   1   5  -2   78.99    3.80
   1   5  -2   81.89    3.80
  -1   5   2   80.59    3.60
   1   5  -2   70.99    3.70
  -1   5   2   76.59    3.50
   1   5  -2   74.59    3.80
  -1   5   2   88.29    4.60
   0  -5   2 2943.71   73.49
   0  -5  -2 2988.00   72.99
   0  -5   2 2941.31   73.29
   0  -5   2 2874.41   73.59
   0  -5  -2 2951.80   73.99
   0  -5   2 2887.71   73.59
   0  -5  -2 2961.80   72.89
   0  -5   2 2959.20   74.39
   0  -5   2 3051.89   73.59
   0  -5  -2 2930.41   72.79
   0  -5   2 2955.90   73.39
   0  -5  -2 2969.60   72.99
   0  -5  -2 3034.70   73.19
   0   5   2 3032.30   72.79
   0   5  -2 2958.30   73.59
   0   5  -2 3006.20   73.79
   0   5   2 2908.91   72.69
   0   5   2 3028.10   72.89
   0   5  -2 3024.30   73.89
   0   5   2 2974.80   72.79
   0   5   2 2824.82   74.09
   0   5  -2 3029.10   73.59
   0   5  -2 2916.51   73.49
   1  -5   2  579.64   17.10
  -1  -5  -2  604.54   15.60
   1  -5   2  586.54   16.10
   1  -5   2  575.04   16.60
  -1  -5  -2  581.14   15.70
  -1  -5  -2  591.74   16.70
   1  -5   2  571.64   16.70
  -1  -5  -2  588.64   15.70
   1  -5   2  563.44   16.50
  -1  -5  -2  587.34   15.50
   1  -5   2  580.24   16.70
   1  -5   2  569.14   16.50
   1   5   2  584.64   15.40
  -1   5  -2  579.24   16.60
  -1   5  -2  607.04   16.90
  -1   5  -2  596.14   16.40
   1   5   2  586.14   15.50
   1   5   2  575.24   15.50
  -1   5  -2  568.14   16.50
  -1   5  -2  586.04   16.70
   1   5   2  589.14   16.60
  -1   5  -2  582.84   16.60
   1   5   2  595.44   15.60
   2  -5   2  813.62   21.80
  -2  -5  -2  831.32   21.20
  -2  -5  -2  848.12   21.40
   2  -5   2  801.32   22.70
  -2  -5  -2  820.82   21.20
   2  -5   2  836.82   22.90
   2  -5   2  826.72   22.70
   2  -5   2  831.12   22.70
  -2  -5  -2  821.32   21.30
   2  -5   2  748.53   22.50
  -2  -5  -2  857.71   22.50
   2   5   2  817.22   21.00
  -2   5  -2  784.22   22.80
   2   5   2  823.92   22.00
  -2   5  -2  901.81   24.10
  -2   5  -2  840.42   22.10
   2   5   2  822.62   21.20
   2   5   2  837.42   21.00
  -2   5  -2  802.72   22.60
  -2   5  -2  831.32   22.80
  -2   5  -2  849.22   22.80
   3  -5   2  494.25   14.70
   3  -5   2  478.25   14.80
   3  -5   2  476.65   14.70
  -3  -5  -2  493.95   13.20
   3  -5   2  467.75   14.60
  -3  -5  -2  487.35   13.10
   3  -5   2  468.85   14.70
  -3  -5  -2  482.35   12.90
  -3  -5  -2  478.35   12.90
  -3  -5  -2  483.65   14.00
   3  -5   2  495.35   13.70
  -3   5  -2  484.15   13.70
  -3   5  -2  446.76   14.80
   3   5   2  489.05   12.90
  -3   5  -2  518.75   15.00
  -3   5  -2  487.25   14.80
  -3   5  -2  480.75   14.60
   3   5   2  503.95   12.90
   4  -5   2  863.11   24.20
   4  -5   2  911.71   24.20
   4  -5   2  821.52   23.90
  -4  -5  -2  849.91   21.90
  -4  -5  -2  838.12   22.10
  -4  -5  -2  827.12   22.10
  -4  -5  -2  874.61   23.00
   4  -5   2  862.11   22.70
   4  -5   2  859.01   24.20
   4  -5   2  881.31   24.30
  -4  -5  -2  859.61   22.20
   4   5   2  802.22   21.80
  -4   5  -2  847.02   24.30
   4   5   2  863.41   21.90
  -4   5  -2  859.81   24.00
  -4   5  -2  872.71   24.20
  -4   5  -2  875.91   24.20
  -4   5  -2  864.11   22.80
   5  -5   2  484.65   15.20
  -5  -5  -2  457.55   15.40
  -5  -5  -2  477.85   13.60
   5  -5   2  470.25   15.10
  -5  -5  -2  452.05   13.00
  -5  -5  -2  471.15   12.80
   5  -5   2  473.55   15.00
  -5  -5  -2  477.15   13.40
   5  -5   2  476.55   13.60
  -5  -5  -2  466.15   13.30
   5  -5   2  443.16   14.80
  -5   5  -2  447.76   15.10
   5   5   2  471.85   12.80
   5   5   2  481.15   12.70
  -5   5  -2  486.85   13.70
  -5   5  -2  484.45   15.20
  -5   5  -2  470.05   14.90
  -5   5  -2  494.35   15.20
  -6  -5  -2  173.28    6.10
   6  -5   2  177.28    7.80
  -6  -5  -2  185.48    6.70
   6  -5   2  170.68    7.70
  -6  -5  -2  168.78    6.10
   6  -5   2  163.68    6.40
   6  -5   2  167.98    7.70
   6  -5   2  183.18    7.80
  -6  -5  -2  172.18    6.10
  -6  -5  -2  166.48    5.70
  -6  -5  -2  176.48    8.20
  -6   5  -2  176.68    6.50
  -6   5  -2  170.08    7.90
  -6   5  -2  191.78    7.90
  -6   5  -2  174.68    7.80
   6   5   2  182.68    5.70
  -6   5  -2  168.68    7.60
   6   5   2  175.88    5.90
   7  -5   2  224.08    9.40
   7  -5   2  205.38    9.10
  -7  -5  -2  215.08    8.00
  -7  -5  -2  219.58    7.60
  -7  -5  -2  213.58    9.70
  -7  -5  -2  207.38    7.10
   7  -5   2  221.18    9.20
  -7  -5  -2  216.38    7.40
  -7  -5  -2  219.48    7.30
   7  -5   2  221.08    7.80
   7  -5   2  210.38    9.00
  -7   5  -2  227.58    9.40
  -7   5  -2  220.78    9.20
  -7   5  -2  227.08    9.70
  -7   5  -2  221.58    9.20
  -7   5  -2  225.98    7.90
   7   5   2  220.58    6.90
   8  -5   2   28.70    4.00
  -8  -5  -2   25.70    2.60
  -8  -5  -2   33.60    2.40
  -8  -5  -2   25.30    4.20
  -8  -5  -2   31.30    3.00
  -8  -5  -2   29.90    3.20
  -8  -5  -2   27.40    2.00
   8  -5   2   36.60    4.30
  -8  -5  -2   30.90    2.40
   8  -5   2   27.30    3.80
  -8   5  -2   32.40    4.00
   8   5   2   31.80    2.60
   8   5   2   35.30    2.30
  -8   5  -2   33.80    4.40
  -8   5  -2   36.80    5.00
  -8   5  -2   32.90    4.20
  -8   5  -2   33.90    3.30
   9  -5   2    8.90    2.70
   9  -5   2    7.60    2.60
  -9  -5  -2    6.70    2.00
   9  -5   2    4.50    2.30
  -9  -5  -2    5.40    1.40
  -9  -5  -2    8.50    3.30
  -9  -5  -2    6.00    1.80
  -9   5  -2    6.20    2.60
  -9   5  -2   10.00    2.20
  -9   5  -2    6.70    2.50
  -9   5  -2    8.20    2.80
  10  -5   2    2.60    2.40
  10  -5   2    6.20    2.70
 -10  -5  -2    4.80    1.80
 -10  -5  -2    8.50    2.10
  10  -5   2    3.60    2.50
 -10  -5  -2    6.80    3.10
 -10  -5  -2    3.20    1.90
 -10   5  -2    5.90    2.70
 -10   5  -2    5.80    2.20
 -10   5  -2    4.40    2.60
 -10   5  -2    3.90    2.70
 -11  -5  -2   46.90    6.30
 -11  -5  -2   36.30    4.00
  11  -5   2   37.80    5.10
 -11  -5  -2   42.30    4.00
  11  -5   2   43.30    5.40
 -11   5  -2   37.20    5.00
 -11   5  -2   48.60    5.90
 -11   5  -2   39.00    5.50
 -11   5  -2   42.50    4.40
 -12  -5  -2    5.40    3.50
  12  -5   2    3.00    2.60
 -12  -5  -2    5.10    2.20
 -12  -5  -2   10.00    2.40
  12  -5   2    5.90    3.20
 -12   5  -2   11.10    3.60
 -12   5  -2    1.40    2.70
 -12   5  -2    7.50    2.60
 -12   5  -2    1.70    2.50
  13  -5   2   70.59    7.30
  13  -5   2   81.29    8.00
 -13  -5  -2   65.29    8.00
 -13  -5  -2   74.09    5.20
 -13   5  -2   65.59    7.10
 -13   5  -2   77.09    7.80
 -13   5  -2   67.59    8.00
  13  -6  -2    4.60    3.10
 -13  -6   2    9.50    2.90
  13  -6  -2   11.80    4.00
 -13  -6   2    9.90    3.20
 -13  -6   2    6.70    3.80
 -13   6   2    7.40    3.50
 -13   6   2   11.50    4.20
  12  -6  -2    0.90    2.60
 -12  -6   2    0.60    1.80
 -12  -6   2   -0.60    2.30
  12  -6  -2    1.70    2.40
 -12  -6   2   -1.00    2.10
 -12   6   2   -5.20    1.70
 -12   6   2   -0.60    2.30
  11  -6  -2   -1.00    2.30
 -11  -6   2    0.10    2.60
 -11  -6   2   -0.80    1.70
  11  -6  -2   -0.50    2.30
  11  -6  -2   -0.20    2.20
 -11  -6   2    0.40    1.90
 -11   6   2   -1.90    2.00
 -11   6   2   -2.90    1.80
  10  -6  -2    5.70    2.80
  10  -6  -2    1.30    2.20
 -10  -6   2   -0.50    2.30
  10  -6  -2    1.30    2.40
 -10  -6   2   -0.80    1.40
 -10  -6   2    2.00    2.00
 -10   6   2    2.10    2.60
 -10   6   2    2.90    2.40
 -10   6   2   -0.50    2.00
   9  -6  -2   13.20    3.20
  -9  -6   2   15.10    3.00
   9  -6  -2    9.20    3.00
  -9  -6   2   11.60    3.30
  -9  -6   2   11.10    2.60
   9  -6  -2   12.40    3.30
  -9   6   2   10.50    3.10
  -9   6   2    8.70    2.70
  -9   6   2   17.80    3.50
  -9   6   2   12.70    1.90
  -8  -6   2  164.08    7.40
  -8  -6   2  148.09    7.10
   8  -6  -2  142.69    7.70
  -8  -6   2  155.38    7.00
   8  -6  -2  160.18    7.90
   8  -6  -2  154.68    8.30
  -8  -6   2  155.48    8.40
   8  -6  -2  150.58    7.80
  -8   6   2  157.88    8.10
  -8   6   2  160.08    7.90
   8   6  -2  139.89    6.90
  -8   6   2  147.79    5.50
  -8   6   2  159.28    7.90
   7  -6  -2    0.80    1.70
   7  -6  -2    1.10    1.90
  -7  -6   2   -0.40    1.20
  -7  -6   2   -0.20    1.20
  -7  -6   2    0.70    1.30
  -7  -6   2    0.80    1.10
   7  -6  -2    0.90    1.60
  -7  -6   2   -0.30    1.70
   7  -6  -2   -0.90    1.50
   7   6  -2    0.90    1.30
  -7   6   2   -0.10    1.40
   7   6  -2   -0.50    1.10
  -7   6   2   -1.30    1.30
  -7   6   2   -1.70    1.40
  -7   6   2    1.20    0.90
  -6  -6   2  209.18    7.80
  -6  -6   2  194.08    7.40
   6  -6  -2  209.68    8.80
  -6  -6   2  213.38    5.60
   6  -6  -2  210.38    9.30
  -6  -6   2  204.98    7.90
   6  -6  -2  210.28    8.60
   6  -6  -2  212.58    8.80
  -6  -6   2  212.78    7.80
   6   6  -2  211.58    7.90
  -6   6   2  205.08    8.90
  -6   6   2  207.98    8.50
  -6   6   2  198.88    8.50
   6   6  -2  203.88    7.70
  -6   6   2  205.28    6.40
   5  -6  -2   19.70    1.40
  -5  -6   2   20.10    2.40
   5  -6  -2   26.20    3.10
   5  -6  -2   19.50    2.80
  -5  -6   2   16.90    2.40
   5  -6  -2   18.90    2.80
  -5  -6   2   22.20    2.40
   5  -6  -2   25.30    3.50
   5  -6  -2   17.50    2.60
  -5  -6   2   20.30    2.50
  -5  -6   2   23.60    1.50
  -5   6   2   20.60    2.80
  -5   6   2   21.50    1.60
  -5   6   2   24.60    3.00
  -5   6   2   20.20    3.10
   5   6  -2   22.20    2.50
   5   6  -2   21.40    2.40
   4  -6  -2  698.03   19.50
   4  -6  -2  692.43   19.30
  -4  -6   2  666.43   18.40
  -4  -6   2  662.93   17.30
   4  -6  -2  662.03   19.20
  -4  -6   2  662.33   18.70
  -4  -6   2  660.43   18.60
   4  -6  -2  660.33   19.30
   4  -6  -2  648.84   16.80
   4  -6  -2  695.43   20.20
  -4  -6   2  640.44   18.40
   4   6  -2  641.34   18.30
   4   6  -2  648.94   18.40
  -4   6   2  544.35   18.60
   4   6  -2  666.83   17.40
  -4   6   2  658.23   19.10
  -3  -6   2    2.70    1.10
  -3  -6   2    1.80    1.10
  -3  -6   2    1.70    1.10
   3  -6  -2    1.70    0.70
  -3  -6   2    2.20    1.10
   3  -6  -2    3.00    1.60
   3  -6  -2   -0.10    1.10
   3  -6  -2    1.80    1.40
   3  -6  -2    1.80    1.20
  -3  -6   2    1.50    0.90
   3  -6  -2    0.60    1.30
   3   6  -2    2.30    1.20
  -3   6   2   -0.10    1.20
   3   6  -2    1.80    1.10
   3   6  -2    1.90    1.00
  -3   6   2    0.60    0.90
  -2  -6   2  651.83   17.90
  -2  -6   2  656.33   17.90
  -2  -6   2  621.94   18.00
  -2  -6   2  634.04   17.40
  -2  -6   2  626.14   18.00
   2  -6  -2  642.34   18.00
   2  -6  -2  617.24   17.90
   2  -6  -2  620.04   18.10
   2  -6  -2  652.63   19.00
   2  -6  -2  629.14   16.60
   2  -6  -2  634.44   18.20
  -2   6   2  604.84   17.80
   2   6  -2  643.04   17.90
   2   6  -2  666.93   18.00
   2   6  -2  598.94   17.80
  -2   6   2  636.74   17.90
  -1  -6   2   26.20    2.70
   1  -6  -2   23.50    2.40
   1  -6  -2   22.10    1.80
  -1  -6   2   18.50    2.40
   1  -6  -2   20.20    2.30
  -1  -6   2   18.20    2.30
   1  -6  -2   21.40    2.40
  -1  -6   2   16.80    2.20
   1  -6  -2   26.30    2.90
  -1  -6   2   21.90    2.20
   1  -6  -2   25.00    2.40
  -1  -6   2   22.50    2.40
  -1   6   2   22.40    2.30
  -1   6   2   21.90    2.20
  -1   6   2   22.90    3.30
   1   6  -2   23.20    2.60
   1   6  -2   24.40    2.60
   1   6  -2   20.20    2.40
   0  -6  -2  582.54   16.50
   0  -6   2  597.74   17.10
   0  -6  -2  587.04   17.40
   0  -6   2  586.44   16.80
   0  -6  -2  620.24   16.50
   0  -6  -2  604.84   16.50
   0  -6   2  590.54   17.10
   0  -6   2  600.14   17.00
   0  -6  -2  581.74   16.50
   0  -6  -2  586.04   16.40
   0  -6   2  585.94   17.20
   0  -6   2  580.74   17.20
   0   6   2  586.24   16.30
   0   6   2  618.64   16.40
   0   6   2  588.64   16.40
   0   6  -2  597.24   17.00
   0   6  -2  587.54   17.40
   0   6   2  551.94   17.50
  -1  -6  -2   35.50    2.50
  -1  -6  -2   30.50    2.70
  -1  -6  -2   40.80    3.00
  -1  -6  -2   38.20    2.40
  -1  -6  -2   36.40    2.40
   1  -6   2   33.50    2.90
   1  -6   2   40.80    3.10
   1  -6   2   31.10    3.10
   1  -6   2   34.80    2.90
  -1  -6  -2   35.50    2.30
   1  -6   2   38.60    2.70
   1  -6   2   34.40    2.90
   1   6   2   36.00    2.90
   1   6   2   37.10    2.40
   1   6   2   38.90    2.40
  -1   6  -2   37.80    3.30
  -1   6  -2   28.50    3.00
  -1   6  -2   36.40    3.20
  -1   6  -2   41.80    3.20
   1   6   2   37.70    2.40
   2  -6   2    4.70    1.60
  -2  -6  -2    2.00    0.90
  -2  -6  -2    0.40    0.90
   2  -6   2    4.40    1.50
   2  -6   2    1.20    1.40
  -2  -6  -2    2.10    1.10
  -2  -6  -2    2.30    0.90
   2  -6   2    1.50    1.30
   2  -6   2    2.20    1.40
  -2  -6  -2    4.00    1.20
   2  -6   2    3.20    1.20
  -2   6  -2    2.40    1.40
   2   6   2    1.80    0.90
  -2   6  -2    4.30    1.60
   2   6   2    4.20    1.30
   2   6   2    3.80    1.00
   2   6   2    2.40    0.90
  -2   6  -2    4.50    1.50
   3  -6   2    3.00    1.50
  -3  -6  -2    2.90    0.90
   3  -6   2    4.40    1.60
   3  -6   2    4.60    1.80
   3  -6   2    2.70    1.10
   3  -6   2    3.60    1.50
  -3  -6  -2    1.40    1.00
   3  -6   2    3.50    1.50
  -3  -6  -2    2.80    1.00
  -3  -6  -2    2.60    1.00
  -3  -6  -2    4.20    1.00
   3   6   2    3.80    0.90
  -3   6  -2    3.00    1.30
  -3   6  -2    6.10    1.70
  -3   6  -2    3.50    1.60
   3   6   2    4.30    0.90
   4  -6   2   54.79    4.00
  -4  -6  -2   48.80    2.60
  -4  -6  -2   45.80    2.70
   4  -6   2   50.69    3.90
   4  -6   2   55.79    3.00
  -4  -6  -2   53.79    3.10
  -4  -6  -2   50.19    2.80
   4  -6   2   58.99    4.20
  -4  -6  -2   47.20    2.50
   4  -6   2   48.20    4.00
  -4   6  -2   49.20    3.20
  -4   6  -2   53.29    4.00
  -4   6  -2   52.59    4.20
   4   6   2   53.59    2.60
  -4   6  -2   50.19    3.90
   4   6   2   51.99    2.60
  -5  -6  -2  199.08    7.00
  -5  -6  -2  196.58    6.70
   5  -6   2  184.18    8.20
   5  -6   2  184.98    8.20
   5  -6   2  211.88    8.70
  -5  -6  -2  197.28    6.60
  -5  -6  -2  193.08    6.70
   5  -6   2  205.28    8.60
  -5  -6  -2  195.08    6.30
   5  -6   2  197.58    7.00
  -5   6  -2  186.18    8.30
  -5   6  -2  195.98    8.60
   5   6   2  196.78    6.10
  -5   6  -2  195.68    7.20
  -5   6  -2  207.68    8.50
  -6  -6  -2   56.19    2.90
   6  -6   2   61.39    4.80
  -6  -6  -2   56.39    3.20
   6  -6   2   56.19    4.60
   6  -6   2   61.19    3.40
   6  -6   2   49.20    4.20
  -6  -6  -2   62.59    5.00
  -6  -6  -2   59.29    3.20
  -6  -6  -2   60.19    3.30
   6  -6   2   57.09    4.60
  -6  -6  -2   58.79    3.50
  -6   6  -2   63.29    4.90
  -6   6  -2   58.29    3.60
  -6   6  -2   61.99    4.80
  -6   6  -2   58.49    5.40
  -7  -6  -2   80.79    3.80
  -7  -6  -2   83.09    4.50
   7  -6   2   80.69    5.50
  -7  -6  -2   75.99    3.80
   7  -6   2   81.79    5.70
  -7  -6  -2   81.19    6.00
   7  -6   2   76.29    5.30
  -7  -6  -2   73.69    3.80
   7  -6   2   77.89    4.10
  -7  -6  -2   73.79    3.50
   7  -6   2   80.79    5.60
  -7   6  -2   80.49    5.80
  -7   6  -2   71.89    5.20
  -7   6  -2   69.79    5.30
  -7   6  -2   77.09    4.30
   8  -6   2  226.58   10.20
  -8  -6  -2  224.48   10.90
  -8  -6  -2  218.88    7.90
   8  -6   2  214.68   10.10
   8  -6   2  245.88   10.40
  -8  -6  -2  231.98    8.20
  -8  -6  -2  221.08    7.50
  -8  -6  -2  210.98    8.40
  -8   6  -2  212.28   10.30
  -8   6  -2  232.38    8.50
  -8   6  -2  240.18   10.30
  -8   6  -2  238.18   10.30
   9  -6   2  199.08    9.70
  -9  -6  -2  197.78    7.80
   9  -6   2  196.08    9.90
  -9  -6  -2  193.78    8.10
   9  -6   2  202.78    9.80
  -9  -6  -2  208.78    7.60
  -9  -6  -2  189.28   10.50
  -9   6  -2  204.58   10.30
  -9   6  -2  200.68    9.70
  -9   6  -2  192.58    7.90
  -9   6  -2  183.58    9.50
  10  -6   2   -0.10    2.00
 -10  -6  -2   11.90    3.60
  10  -6   2    6.90    2.90
  10  -6   2   10.40    3.20
 -10  -6  -2    8.20    2.20
 -10   6  -2    9.40    3.00
 -10   6  -2    7.20    3.00
 -10   6  -2   13.30    2.50
 -10   6  -2   10.60    3.20
  11  -6   2   39.70    5.80
 -11  -6  -2   49.10    6.80
 -11  -6  -2   62.59    4.20
  11  -6   2   53.89    6.10
 -11  -6  -2   44.00    4.40
 -11   6  -2   46.90    5.80
 -11   6  -2   50.29    6.10
 -11   6  -2   56.19    6.80
 -11   6  -2   61.59    5.20
  12  -6   2   10.50    3.60
  12  -6   2    5.90    3.20
 -12  -6  -2   12.50    4.40
 -12  -6  -2    7.30    2.50
 -12  -6  -2   10.70    2.20
 -12   6  -2    1.90    2.90
 -12   6  -2    8.10    3.30
  13  -6   2   16.10    4.10
  13  -6   2   21.30    4.70
 -13  -6  -2   16.00    2.80
 -13   6  -2   17.90    4.70
 -13   6  -2   25.20    4.90
  13  -7  -2   -3.20    2.60
 -13  -7   2   -0.80    1.70
  13  -7  -2    0.30    2.80
 -13   7   2   -3.70    2.10
 -13   7   2    2.80    3.10
 -12  -7   2   -0.70    2.20
 -12  -7   2   -2.10    1.70
 -12  -7   2   -5.10    2.40
  12  -7  -2   -1.10    2.80
  12  -7  -2   -3.40    2.20
 -12   7   2    1.60    2.80
 -12   7   2    0.20    2.70
  11  -7  -2   15.70    3.90
 -11  -7   2    7.80    2.70
 -11  -7   2   11.60    2.70
  11  -7  -2    7.20    3.30
  11  -7  -2   12.10    3.60
 -11  -7   2   10.80    3.60
 -11   7   2   12.20    3.50
 -11   7   2    9.50    3.20
 -10  -7   2    0.00    1.80
  10  -7  -2    4.10    2.80
 -10  -7   2    4.90    2.90
  10  -7  -2    1.20    2.40
  10  -7  -2    1.40    2.30
 -10  -7   2    4.30    2.00
 -10   7   2    2.30    2.40
 -10   7   2    5.40    2.80
   9  -7  -2   -1.00    2.00
  -9  -7   2    0.70    1.80
  -9  -7   2    0.70    2.30
   9  -7  -2   -2.60    1.80
  -9  -7   2   -0.40    1.60
   9  -7  -2    0.10    2.20
  -9   7   2    1.70    2.30
  -9   7   2    2.00    2.30
   8  -7  -2   45.90    5.20
  -8  -7   2   36.70    4.00
  -8  -7   2   39.90    5.10
  -8  -7   2   39.90    4.30
   8  -7  -2   49.00    5.10
   8  -7  -2   41.60    5.30
  -8   7   2   46.30    5.40
  -8   7   2   43.60    5.00
  -7  -7   2   10.50    2.30
   7  -7  -2   10.90    2.80
   7  -7  -2   11.10    2.70
  -7  -7   2   13.40    2.30
   7  -7  -2   14.60    3.40
  -7  -7   2   15.30    2.50
   7   7  -2   13.00    2.30
  -7   7   2   15.40    3.10
  -7   7   2   11.60    2.80
  -7   7   2   19.80    3.50
  -7   7   2    9.60    1.40
   6  -7  -2    4.20    2.30
  -6  -7   2    2.40    1.40
  -6  -7   2    4.00    1.70
   6  -7  -2    2.30    2.00
  -6  -7   2    3.20    1.30
  -6  -7   2    3.60    1.60
   6  -7  -2    6.40    2.50
  -6  -7   2    4.90    0.90
  -6   7   2    3.90    2.10
   6   7  -2    2.50    1.40
  -6   7   2    0.80    1.60
  -6   7   2    3.80    1.00
   6   7  -2    3.40    1.50
   5  -7  -2   -2.20    1.20
   5  -7  -2   -1.70    1.50
  -5  -7   2   -0.20    1.10
  -5  -7   2    0.10    1.00
   5  -7  -2    0.00    0.60
  -5  -7   2    1.90    1.30
   5  -7  -2    1.30    1.40
   5  -7  -2    0.50    1.90
  -5  -7   2    2.30    1.40
  -5  -7   2   -0.90    0.80
   5   7  -2    1.70    1.30
  -5   7   2   -0.10    1.40
  -5   7   2    0.40    1.60
   5   7  -2   -0.20    1.00
  -4  -7   2    0.80    0.90
   4  -7  -2   -0.70    1.40
  -4  -7   2    0.80    1.20
   4  -7  -2    0.90    1.50
  -4  -7   2    1.40    1.40
   4  -7  -2   -1.10    1.40
   4  -7  -2    1.00    0.70
  -4  -7   2    0.80    1.20
   4  -7  -2   -0.50    1.20
   4  -7  -2    1.50    1.70
  -4  -7   2    0.10    1.10
  -4   7   2    0.10    0.50
   4   7  -2    0.60    1.20
   4   7  -2   -0.10    1.10
   4   7  -2    0.50    0.90
  -4   7   2   -0.90    1.20
   3  -7  -2    3.60    1.50
   3  -7  -2   -0.50    1.30
  -3  -7   2    1.20    1.20
   3  -7  -2    1.40    1.40
  -3  -7   2    1.70    1.20
  -3  -7   2    0.30    0.90
   3  -7  -2    2.20    1.60
  -3  -7   2   -0.50    1.00
   3  -7  -2    0.80    0.80
   3  -7  -2    4.10    1.90
  -3  -7   2    0.50    1.10
  -3   7   2    0.80    1.30
   3   7  -2    1.30    1.30
   3   7  -2    1.50    1.20
   3   7  -2    0.10    1.10
  -3   7   2    0.00    1.20
  -2  -7   2   12.60    2.10
  -2  -7   2   10.80    1.80
   2  -7  -2   12.90    2.30
   2  -7  -2   15.10    2.30
   2  -7  -2   11.10    2.40
  -2  -7   2   10.50    2.10
   2  -7  -2   13.20    2.20
  -2  -7   2   13.30    2.20
   2  -7  -2    9.00    2.00
  -2  -7   2   11.10    2.00
   2  -7  -2   12.30    1.60
   2   7  -2   12.50    2.10
  -2   7   2   12.60    2.10
   2   7  -2   13.30    2.20
   2   7  -2   10.50    2.00
  -2   7   2   11.10    2.10
   1  -7  -2    3.40    1.40
  -1  -7   2    3.50    1.50
   1  -7  -2    5.30    1.90
  -1  -7   2    1.50    1.20
   1  -7  -2    2.10    1.40
   1  -7  -2    0.60    0.90
  -1  -7   2    2.20    1.50
   1  -7  -2   -0.40    1.10
  -1  -7   2    2.50    1.40
   1  -7  -2    2.10    1.30
  -1  -7   2    1.60    1.40
  -1   7   2    2.70    1.20
   1   7  -2    4.70    1.50
   1   7  -2    1.30    1.30
   1   7  -2    2.90    1.50
  -1   7   2    1.50    1.10
   0  -7  -2    6.20    1.60
   0  -7  -2    8.00    1.60
   0  -7   2    5.10    1.60
   0  -7  -2    5.40    1.50
   0  -7   2    3.20    1.80
   0  -7  -2    6.40    1.80
   0  -7   2    8.00    1.70
   0  -7   2    4.70    1.80
   0  -7  -2    5.00    1.60
   0  -7   2    5.90    1.80
   0  -7  -2    5.40    1.50
   0  -7   2    6.60    1.60
   0   7   2    2.20    1.20
   0   7   2    5.40    1.50
   0   7  -2    5.10    1.60
   0   7  -2    8.60    1.90
   1  -7   2   -1.50    0.80
   1  -7   2   -1.70    0.90
  -1  -7  -2   -1.30    0.90
   1  -7   2    0.90    1.30
  -1  -7  -2   -0.20    0.90
   1  -7   2    1.10    1.20
  -1  -7  -2    0.40    0.80
  -1  -7  -2   -0.60    1.10
   1  -7   2   -0.30    1.20
  -1  -7  -2    0.70    1.00
   1  -7   2   -0.10    1.40
  -1  -7  -2    1.60    1.40
  -1   7  -2   -1.10    1.20
   1   7   2   -0.90    0.90
  -1   7  -2    0.00    0.40
   1   7   2   -0.50    0.80
  -2  -7  -2    3.10    1.10
   2  -7   2   -0.10    1.50
  -2  -7  -2    1.80    0.90
   2  -7   2    1.60    1.60
   2  -7   2    2.80    1.60
  -2  -7  -2    3.60    1.40
  -2  -7  -2    0.20    1.00
   2  -7   2    3.40    1.20
   2  -7   2    3.00    1.50
  -2  -7  -2    2.70    1.10
   2  -7   2   -0.50    1.40
   2   7   2    0.70    1.20
   2   7   2    3.00    1.10
  -2   7  -2    2.60    1.50
  -2   7  -2    1.00    1.40
   2   7   2    2.90    1.00
  -2   7  -2    2.20    1.60
   3  -7   2    1.50    1.60
   3  -7   2    5.50    1.80
  -3  -7  -2    3.00    1.10
   3  -7   2    1.80    1.60
  -3  -7  -2    2.60    1.00
  -3  -7  -2    2.20    1.10
  -3  -7  -2    1.50    1.20
  -3  -7  -2    4.50    1.20
   3  -7   2   -1.10    1.40
   3  -7   2    4.20    1.30
   3   7   2    3.20    1.00
   3   7   2    2.70    0.90
  -3   7  -2    6.20    2.10
  -3   7  -2    1.90    1.70
  -3   7  -2    3.40    1.60
  -4  -7  -2    0.10    0.70
  -4  -7  -2    0.20    0.70
   4  -7   2    0.80    1.60
  -4  -7  -2    0.40    0.90
  -4  -7  -2   -0.40    0.80
   4  -7   2    1.70    1.10
   4  -7   2   -0.60    1.50
  -4  -7  -2   -0.80    1.00
   4  -7   2   -0.70    1.50
   4  -7   2   -1.50    1.70
  -4   7  -2   -1.50    1.30
  -4   7  -2   -0.90    1.50
   4   7   2   -0.10    0.30
  -4   7  -2   -0.40    1.20
   4   7   2   -0.40    0.70
   5  -7   2    1.20    1.90
  -5  -7  -2    1.10    1.00
   5  -7   2   -1.90    1.50
  -5  -7  -2    1.90    1.00
   5  -7   2   -0.40    1.70
  -5  -7  -2    1.40    0.90
  -5  -7  -2    0.50    0.80
   5  -7   2    0.80    1.10
  -5  -7  -2    1.30    1.00
   5  -7   2   -0.20    1.50
  -5   7  -2    0.00    1.20
   5   7   2    0.30    0.40
  -5   7  -2   -1.90    1.40
  -5   7  -2    1.30    1.70
  -5   7  -2    0.60    1.80
  -6  -7  -2   21.60    2.30
   6  -7   2   19.10    2.30
  -6  -7  -2   17.40    2.10
   6  -7   2   24.60    3.60
  -6  -7  -2   20.60    2.20
  -6  -7  -2   19.80    2.30
   6  -7   2   18.10    3.50
  -6  -7  -2   16.00    2.20
   6  -7   2   19.30    3.40
  -6  -7  -2   20.10    3.70
   6  -7   2   14.90    3.10
  -6   7  -2   22.50    3.70
  -6   7  -2   16.90    3.10
  -6   7  -2   20.50    3.40
  -6   7  -2   20.50    2.60
   7  -7   2    3.80    2.60
  -7  -7  -2    1.50    1.10
  -7  -7  -2    3.20    1.30
  -7  -7  -2    3.20    1.20
   7  -7   2    3.60    2.30
  -7  -7  -2    0.30    2.20
  -7  -7  -2    0.30    1.40
   7  -7   2   -0.50    1.90
  -7   7  -2    0.50    1.90
  -7   7  -2    1.00    2.10
  -7   7  -2    3.60    2.30
  -7   7  -2    0.40    1.40
  -8  -7  -2   -0.10    1.10
  -8  -7  -2    3.50    1.70
   8  -7   2    2.40    2.30
   8  -7   2    5.00    2.60
  -8  -7  -2    1.70    1.20
   8  -7   2    1.00    2.10
  -8  -7  -2    0.90    2.10
  -8   7  -2    1.60    1.60
  -8   7  -2    0.20    2.00
  -8   7  -2    3.40    2.40
  -8   7  -2    0.80    2.30
   9  -7   2   17.20    3.80
   9  -7   2   17.90    3.90
  -9  -7  -2   16.40    2.70
  -9  -7  -2   15.40    2.10
   9  -7   2   17.80    3.80
  -9  -7  -2   14.60    3.90
  -9   7  -2   19.70    3.90
  -9   7  -2   21.30    4.20
  -9   7  -2   12.40    2.50
  10  -7   2    3.70    2.50
  10  -7   2    1.80    2.50
 -10  -7  -2   -1.20    1.50
 -10  -7  -2    1.90    2.60
  10  -7   2   -0.30    2.30
 -10   7  -2    0.30    2.50
 -10   7  -2    2.80    2.50
  11  -7   2    7.30    3.30
 -11  -7  -2    3.90    2.20
 -11  -7  -2    6.70    1.90
  11  -7   2    9.10    3.40
 -11  -7  -2    9.60    4.10
 -11   7  -2    6.20    3.10
 -11   7  -2    8.10    3.40
  12  -7   2   -1.10    2.60
 -12  -7  -2    9.10    3.90
  12  -7   2    6.60    3.30
 -12  -7  -2    4.10    1.60
 -12  -7  -2   -0.10    1.90
 -12   7  -2    1.70    3.10
 -12   7  -2    1.40    2.80
  12  -8  -2    1.30    3.10
 -12  -8   2   -0.50    1.80
 -12   8   2   -4.60    2.60
 -12   8   2   -2.50    2.50
  11  -8  -2    2.40    2.70
 -11  -8   2   -1.90    2.70
 -11  -8   2    2.60    2.40
  11  -8  -2    7.90    3.40
  11  -8  -2   -1.90    2.60
 -11  -8   2    0.20    1.70
 -11   8   2   -0.30    2.60
 -11   8   2    0.20    2.60
  10  -8  -2   11.70    3.80
  10  -8  -2   12.40    3.60
 -10  -8   2    7.90    2.40
 -10  -8   2   12.90    3.80
 -10  -8   2   14.60    3.20
  10  -8  -2    7.70    3.40
 -10   8   2   11.90    3.60
 -10   8   2   12.20    3.80
  -9  -8   2    7.60    3.20
   9  -8  -2    7.60    3.00
   9  -8  -2    5.50    3.00
   9  -8  -2    2.50    2.70
  -9  -8   2    2.10    1.80
  -9  -8   2    1.90    2.10
  -9   8   2    3.30    2.70
  -9   8   2    2.80    2.60
  -8  -8   2   86.29    6.90
   8  -8  -2   83.09    6.50
   8  -8  -2  101.99    7.30
  -8  -8   2   89.79    5.70
  -8  -8   2   95.49    5.70
   8  -8  -2   93.59    6.80
  -8   8   2   93.09    6.80
  -8   8   2   85.99    6.30
  -7  -8   2   -1.10    1.30
  -7  -8   2   -0.70    1.50
   7  -8  -2    2.40    2.20
   7  -8  -2   -1.60    1.70
   7  -8  -2    0.10    2.10
  -7   8   2    1.50    2.10
  -6  -8   2  147.19    7.00
  -6  -8   2  147.09    6.70
   6  -8  -2  146.09    8.00
   6  -8  -2  135.99    7.50
   6  -8  -2  158.08    8.60
  -6   8   2  157.58    7.80
   5  -8  -2   32.20    4.20
  -5  -8   2   37.30    3.60
  -5  -8   2   28.80    3.30
  -5  -8   2   32.70    2.40
   5  -8  -2   26.30    4.20
   5  -8  -2   27.30    3.80
  -5  -8   2   28.90    3.20
  -5   8   2   27.60    3.60
   5   8  -2   30.40    3.20
   4  -8  -2  150.78    8.10
  -4  -8   2  151.88    7.00
   4  -8  -2  161.38    7.70
   4  -8  -2  159.48    7.50
  -4  -8   2  152.08    5.90
   4  -8  -2  156.28    7.50
  -4  -8   2  154.68    6.90
  -4  -8   2  158.08    6.80
   4   8  -2  164.08    6.80
  -4   8   2  156.98    7.40
   4   8  -2  166.98    6.80
  -3  -8   2    5.80    1.80
  -3  -8   2    4.10    1.60
   3  -8  -2    2.50    1.90
   3  -8  -2    2.70    1.70
   3  -8  -2    4.00    2.00
   3  -8  -2    2.00    1.60
  -3  -8   2    3.70    1.40
  -3  -8   2    2.70    1.50
  -3  -8   2    2.30    1.50
   3  -8  -2    6.40    1.90
   3  -8  -2    5.30    1.20
   3   8  -2    3.40    1.40
  -3   8   2    3.50    1.70
  -3   8   2    4.20    1.80
   3   8  -2    3.70    1.60
   3   8  -2    3.10    1.60
  -2  -8   2  157.78    6.90
   2  -8  -2  160.48    6.90
   2  -8  -2  142.49    6.90
  -2  -8   2  144.99    6.80
   2  -8  -2  153.68    6.90
  -2  -8   2  164.88    6.60
  -2  -8   2  155.78    7.10
  -2  -8   2  160.78    6.80
   2  -8  -2  171.48    7.40
   2  -8  -2  159.78    5.70
   2  -8  -2  169.88    7.90
  -2   8   2  162.78    6.90
  -2   8   2  168.08    6.90
   2   8  -2  157.08    6.80
   2   8  -2  159.58    6.80
   1  -8  -2   13.40    1.90
  -1  -8   2   12.40    2.20
  -1  -8   2   12.20    2.20
  -1  -8   2   10.10    2.20
   1  -8  -2   15.30    2.50
   1  -8  -2    8.90    2.40
   1  -8  -2   12.00    2.10
   1  -8  -2   12.20    2.20
   1  -8  -2   11.60    2.20
  -1  -8   2   16.90    2.70
  -1  -8   2   17.80    2.70
  -1   8   2   18.50    2.50
   1   8  -2   10.80    2.30
   1   8  -2   11.10    2.20
  -1   8   2   11.80    2.10
   0  -8   2   40.10    4.10
   0  -8  -2   38.40    3.60
   0  -8  -2   38.20    3.30
   0  -8   2   43.10    3.60
   0  -8   2   44.70    4.20
   0  -8  -2   34.60    3.40
   0  -8  -2   51.29    4.00
   0  -8  -2   38.70    3.20
   0  -8   2   41.30    4.10
   0  -8  -2   44.00    3.10
   0  -8   2   36.40    3.70
   0   8  -2   42.80    4.00
   0   8   2   38.40    3.20
   0   8   2   41.50    3.10
   0   8  -2   39.70    3.90
   1  -8   2   -1.40    1.20
   1  -8   2    0.30    1.60
   1  -8   2   -0.50    1.50
  -1  -8  -2   -0.70    1.00
  -1  -8  -2    0.20    1.10
  -1  -8  -2   -0.80    1.20
   1  -8   2   -0.40    1.40
   1  -8   2   -0.20    1.20
  -1  -8  -2   -0.90    1.00
  -1  -8  -2    0.30    1.00
   1   8   2   -1.40    0.90
  -1   8  -2    0.00    1.00
  -1   8  -2    1.10    1.60
   1   8   2   -0.10    0.90
  -2  -8  -2   15.30    2.30
  -2  -8  -2   16.00    2.20
  -2  -8  -2   17.20    2.70
  -2  -8  -2   14.20    2.00
   2  -8   2   17.20    3.00
   2  -8   2   20.60    3.20
   2  -8   2   16.90    2.30
  -2  -8  -2   20.20    2.50
   2  -8   2   20.10    3.50
   2  -8   2   19.70    3.00
   2  -8   2   20.70    3.20
  -2   8  -2    5.90    2.20
   2   8   2   15.40    1.90
  -2   8  -2   17.60    3.00
   2   8   2   11.80    1.90
  -3  -8  -2    1.10    1.00
  -3  -8  -2    1.00    1.00
   3  -8   2    2.40    2.30
   3  -8   2    0.90    1.80
   3  -8   2    1.50    1.40
  -3  -8  -2    0.40    1.10
   3  -8   2    2.10    1.80
  -3  -8  -2    0.10    1.40
  -3  -8  -2    1.60    1.20
   3  -8   2   -2.40    1.60
  -3   8  -2    3.00    2.00
   3   8   2    2.10    1.10
  -3   8  -2    3.00    1.80
  -3   8  -2    2.40    1.90
   3   8   2    1.00    1.10
  -4  -8  -2   18.30    2.50
   4  -8   2   16.60    2.20
  -4  -8  -2   17.70    2.10
  -4  -8  -2   17.30    2.30
  -4  -8  -2   18.30    2.20
   4  -8   2   17.20    3.20
   4  -8   2   18.50    3.20
   4  -8   2   15.90    3.00
  -4   8  -2   10.60    2.30
  -4   8  -2   24.90    4.20
  -4   8  -2   17.10    3.10
  -5  -8  -2   13.80    2.00
   5  -8   2   14.50    3.40
  -5  -8  -2    9.00    1.60
  -5  -8  -2   11.80    2.00
   5  -8   2   12.80    2.90
   5  -8   2   14.60    3.20
  -5  -8  -2   10.30    1.80
  -5   8  -2   15.10    3.10
  -5   8  -2   12.20    2.30
  -6  -8  -2   28.20    2.90
  -6  -8  -2   24.20    2.50
  -6  -8  -2   26.10    2.70
   6  -8   2   20.40    3.60
   6  -8   2   23.70    4.00
   6  -8   2   33.20    4.60
  -6  -8  -2   25.10    2.70
  -6   8  -2   27.30    3.10
  -6   8  -2   31.90    4.20
  -7  -8  -2   40.30    3.00
   7  -8   2   41.80    5.20
   7  -8   2   48.50    5.30
   7  -8   2   43.40    5.10
  -7  -8  -2   38.90    3.50
  -7  -8  -2   49.40    5.90
  -7  -8  -2   40.10    3.10
  -7   8  -2   44.00    5.60
  -7   8  -2   46.60    4.60
  -7   8  -2   42.70    5.20
  -8  -8  -2   17.30    4.00
  -8  -8  -2   26.00    3.20
  -8  -8  -2   17.70    2.20
   8  -8   2   17.40    3.90
   8  -8   2   20.30    4.10
   8  -8   2   22.10    4.00
  -8   8  -2   19.70    4.00
  -8   8  -2   28.70    4.70
   9  -8   2   57.19    6.30
  -9  -8  -2   72.09    4.80
  -9  -8  -2   53.39    6.80
   9  -8   2   56.39    6.50
  -9  -8  -2   54.49    3.50
   9  -8   2   49.50    5.90
  -9   8  -2   70.99    6.10
  -9   8  -2   61.39    7.00
 -10  -8  -2   11.70    2.40
  10  -8   2   11.60    3.50
  10  -8   2   19.50    4.40
 -10  -8  -2   16.80    4.50
 -10   8  -2    3.70    3.00
 -10   8  -2    4.50    2.90
 -11  -8  -2   41.70    7.90
 -11  -8  -2   41.60    4.20
  11  -8   2   38.60    6.80
  11  -8   2   26.40    5.10
 -11   8  -2   47.50    6.60
 -11   8  -2   42.90    6.00
  10  -9  -2  117.89    8.50
 -10  -9   2  115.49    9.10
 -10  -9   2  118.69    6.70
 -10  -9   2  129.89    7.70
  10  -9  -2  110.59    8.80
  10  -9  -2  109.39    8.20
 -10   9   2  122.79    8.30
  -9  -9   2   18.80    4.30
  -9  -9   2    6.60    2.30
   9  -9  -2   10.20    3.70
   9  -9  -2   10.60    3.50
  -9  -9   2   10.30    2.90
   9  -9  -2    8.20    3.50
  -9   9   2   12.30    3.50
  -8  -9   2  125.39    8.70
  -8  -9   2  121.59    6.60
   8  -9  -2  118.49    7.70
   8  -9  -2  120.09    8.00
  -8  -9   2  124.49    6.90
   8  -9  -2  104.29    8.10
  -8   9   2  121.79    7.60
  -7  -9   2   -1.40    1.20
   7  -9  -2   -1.70    2.40
   7  -9  -2   -1.30    2.20
  -7  -9   2   -0.50    1.50
   7  -9  -2    1.40    2.20
  -7   9   2    1.30    2.40
  -6  -9   2   85.09    5.50
  -6  -9   2   75.49    4.90
   6  -9  -2   69.59    7.00
   6  -9  -2   81.79    6.10
   6  -9  -2   72.99    5.90
  -6   9   2   74.79    5.80
   5  -9  -2   25.80    4.30
  -5  -9   2   23.50    3.30
   5  -9  -2   32.10    4.20
   5  -9  -2   17.40    3.40
  -5  -9   2   25.80    3.10
  -5   9   2   20.60    3.40
  -4  -9   2   13.70    2.10
   4  -9  -2   15.60    3.20
  -4  -9   2   10.60    2.40
  -4  -9   2   12.30    2.40
   4  -9  -2   13.80    2.90
   4  -9  -2   10.50    3.10
  -4   9   2   15.80    3.00
  -3  -9   2    9.60    2.20
  -3  -9   2   11.20    2.40
   3  -9  -2    5.90    2.20
   3  -9  -2    6.50    2.30
   3  -9  -2    5.70    2.50
  -3  -9   2   11.60    2.10
  -3   9   2    6.90    2.20
   2  -9  -2  200.68    8.50
  -2  -9   2  199.48    8.40
  -2  -9   2  208.68    8.80
   2  -9  -2  219.68    9.60
   2  -9  -2  197.68    8.80
  -2  -9   2  193.98    7.90
   2   9  -2  207.58    8.50
  -2   9   2  206.88    8.50
  -1  -9   2   -2.40    1.20
   1  -9  -2    2.80    2.10
  -1  -9   2   -0.30    1.60
   1  -9  -2    0.70    1.40
   1  -9  -2    2.10    1.50
  -1  -9   2    3.10    1.60
  -1   9   2   -1.40    1.20
   1   9  -2   -2.60    1.20
   0  -9   2  446.46   15.20
   0  -9   2  441.46   14.80
   0  -9   2  434.76   14.60
   0  -9  -2  426.66   14.80
   0  -9  -2  442.06   14.00
   0  -9  -2  437.16   17.90
   0  -9  -2  435.96   14.30
   0   9  -2  436.76   14.70
  -1  -9  -2   43.00    4.30
  -1  -9  -2   49.80    3.80
   1  -9   2   44.70    4.60
   1  -9   2   48.00    4.10
  -1  -9  -2   47.70    3.50
   1  -9   2   49.00    4.80
  -1  -9  -2   42.80    3.70
  -1   9  -2   49.00    4.80
  -2  -9  -2  404.46   13.00
  -2  -9  -2  392.06   13.00
   2  -9   2  404.76   14.30
   2  -9   2  393.06   14.40
  -2  -9  -2  412.26   12.60
  -2  -9  -2  411.26   13.60
   2  -9   2  393.46   14.20
  -2   9  -2  389.96   14.00
   3  -9   2  124.29    7.20
  -3  -9  -2  125.59    5.80
  -3  -9  -2  123.19    5.40
  -3  -9  -2  125.89    6.10
  -3  -9  -2  128.49    5.90
   3  -9   2  130.29    7.20
   3  -9   2  138.29    7.70
  -3   9  -2  134.39    7.20
  -4  -9  -2  242.08    8.50
   4  -9   2  253.27   11.10
  -4  -9  -2  249.48    9.00
   4  -9   2  259.17   10.90
  -4  -9  -2  251.67    9.10
   4  -9   2  264.47   11.40
  -4  -9  -2  251.17    9.30
  -4   9  -2  283.37   11.20
  -4   9  -2  235.08    9.60
  -5  -9  -2  176.18    7.10
  -5  -9  -2  157.68    7.30
  -5  -9  -2  172.58    6.60
   5  -9   2  185.48    9.30
  -5  -9  -2  169.08    7.40
   5  -9   2  170.88    9.00
   5  -9   2  185.28    9.10
  -5   9  -2  166.98    8.80
  -6  -9  -2   64.39    4.20
  -6  -9  -2   68.19    3.90
   6  -9   2   67.99    6.00
   6  -9   2   72.89    6.20
   6  -9   2   71.29    6.10
  -6   9  -2   64.59    5.60
  -7  -9  -2   72.19    7.60
  -7  -9  -2   77.59    4.10
   7  -9   2   81.19    6.60
   7  -9   2   89.89    7.20
   7  -9   2   65.59    6.70
  -7  -9  -2   69.29    4.60
  -7   9  -2   75.69    6.40
   8  -9   2   -1.70    2.40
  -8  -9  -2   -3.90    1.70
   8  -9   2    0.90    2.40
  -8  -9  -2    1.30    1.50
   8  -9   2   -1.90    2.20
  -8   9  -2    1.20    2.40
   9  -9   2    0.70    2.60
   9  -9   2   -2.40    2.10
  -9  -9  -2    1.30    2.90
   9  -9   2    2.20    2.80
  -9  -9  -2    3.20    1.80
  -9   9  -2    0.70    2.50
  -9   9  -2    0.10    2.70
  10  -9   2   -3.40    2.40
 -10   9  -2    2.00    2.70
  -9 -10   2    9.60    2.50
   9 -10  -2   12.60    3.90
  -8 -10   2   56.19    4.80
   8 -10  -2   79.99    6.70
   8 -10  -2   62.59    7.40
   8 -10  -2   61.59    6.90
  -8 -10   2   62.99    5.30
   7 -10  -2    7.10    3.40
  -7 -10   2    9.40    2.30
   7 -10  -2    6.50    3.10
   7 -10  -2    9.60    3.40
  -7 -10   2    9.80    2.70
  -6 -10   2  168.58    8.00
   6 -10  -2  188.88    9.60
   6 -10  -2  198.78   10.70
   6 -10  -2  198.18   10.10
  -6 -10   2  187.88    8.80
   5 -10  -2   -2.60    2.00
  -5 -10   2    0.90    1.60
   5 -10  -2    1.70    2.40
   5 -10  -2    4.30    2.30
  -5 -10   2    1.30    1.80
  -4 -10   2  282.57   10.90
   4 -10  -2  290.27   11.90
   4 -10  -2  297.87   12.30
  -4 -10   2  303.17   11.60
   4 -10  -2  286.17   12.80
   3 -10  -2    4.30    2.20
   3 -10  -2   11.30    3.10
  -3 -10   2    8.00    2.10
  -3 -10   2    5.60    2.20
   3 -10  -2    8.40    3.10
  -3 -10   2    6.10    2.30
   2 -10  -2  271.47   11.70
   2 -10  -2  273.77   10.70
  -2 -10   2  272.37   10.60
   2 -10  -2  280.97   11.20
  -2 -10   2  273.97   11.10
  -2 -10   2  251.77   10.00
   1 -10  -2   10.10    2.40
   1 -10  -2    8.80    2.70
  -1 -10   2   13.30    2.90
  -1 -10   2    8.70    2.40
   1 -10  -2    8.60    2.40
  -1 -10   2   13.00    2.70
   0 -10   2   92.29    5.90
   0 -10  -2  111.29    6.60
   0 -10   2  113.29    6.80
   0 -10  -2  110.59    6.20
   0 -10  -2   94.59    5.50
   0 -10   2   97.29    6.20
  -1 -10  -2   27.60    3.70
   1 -10   2   28.50    4.00
  -1 -10  -2   24.80    3.30
  -1 -10  -2   21.50    2.80
   1 -10   2   20.00    3.70
   1 -10   2   27.80    3.80
  -2 -10  -2    0.30    1.10
   2 -10   2   -2.20    1.80
   2 -10   2   -1.40    1.80
   2 -10   2    3.50    2.40
  -2 -10  -2   -2.50    1.20
  -2 -10  -2   -1.10    1.50
  -2  10  -2   -0.80    2.00
  -3 -10  -2   -1.40    1.30
  -3 -10  -2    0.70    1.10
   3 -10   2   -2.60    1.60
  -3 -10  -2   -1.40    1.30
   3 -10   2    0.00    2.20
   3 -10   2   -1.50    2.10
  -3  10  -2    1.20    2.20
  -4 -10  -2   52.49    4.00
   4 -10   2   56.69    6.00
   4 -10   2   62.39    6.10
   4 -10   2   47.20    5.70
  -4 -10  -2   50.59    3.40
  -4  10  -2   49.30    5.50
   5 -10   2   30.70    4.60
   5 -10   2   35.80    5.10
   5 -10   2   29.60    4.80
  -5 -10  -2   28.80    2.90
  -5 -10  -2   31.70    3.40
  -5  10  -2   37.90    5.10
  -6 -10  -2   95.89    5.20
  -6 -10  -2   84.29    4.60
   6 -10   2   84.69    7.30
   6 -10   2   94.39    7.20
   6 -10   2   89.49    7.10
  -6  10  -2   97.09    6.90
   7 -10   2  110.89    7.90
   7 -10   2  104.19    7.70
  -7 -10  -2  102.59    5.70
   7 -10   2  117.09    8.60
  -7 -10  -2  108.89    8.40
  -7  10  -2   99.49    7.30
  -8 -10  -2   29.10    6.40
   8 -10   2   56.29    6.90
   8 -10   2   32.60    5.60
   8 -10   2   43.00    9.00
  -8 -10  -2   37.70    4.10
  -8  10  -2   37.00    5.70
  -6 -11   2   49.50    4.80
  -6 -11   2   36.70    5.20
   6 -11  -2   49.70    5.60
   6 -11  -2   37.70    5.90
   6 -11  -2   48.90    6.20
   5 -11  -2   -0.10    2.40
   5 -11  -2    0.90    2.20
  -5 -11   2    1.00    1.80
  -5 -11   2   -2.60    1.40
   5 -11  -2    4.30    2.50
   4 -11  -2    1.80    2.30
   4 -11  -2    2.20    2.30
   4 -11  -2    0.70    2.30
  -4 -11   2   -0.60    1.90
  -4 -11   2   -0.40    1.50
   3 -11  -2    5.80    2.60
   3 -11  -2    7.70    3.40
  -3 -11   2    6.60    2.40
   3 -11  -2    2.50    2.10
  -3 -11   2    6.00    2.40
   2 -11  -2   29.80    4.00
   2 -11  -2   22.90    4.10
  -2 -11   2   25.50    3.70
  -2 -11   2   25.00    4.00
   2 -11  -2   22.10    3.80
   1 -11  -2    2.70    2.10
  -1 -11   2    2.60    2.30
   1 -11  -2   -1.00    1.70
  -1 -11   2    1.60    1.90
   1 -11  -2    3.20    1.80
  -1 -11   2    1.20    1.80
   0 -11   2   79.19    5.60
   0 -11  -2   73.69    5.10
   0 -11   2   79.29    6.20
   0 -11  -2   85.89    6.20
   0 -11   2   86.39    6.10
   0 -11  -2   74.79    5.60
  -1 -11  -2    8.40    2.70
  -1 -11  -2    8.10    2.20
  -1 -11  -2    3.40    2.20
   1 -11   2    6.90    2.80
   1 -11   2   10.10    2.90
   1 -11   2    6.90    2.70
  -2 -11  -2   74.69    4.60
   2 -11   2   70.39    6.00
  -2 -11  -2   74.09    5.20
   2 -11   2   76.89    6.50
   2 -11   2   78.29    6.20
  -3 -11  -2   34.40    3.50
   3 -11   2   38.00    5.10
   3 -11   2   40.70    5.50
  -3 -11  -2   31.40    3.80
   3 -11   2   40.80    5.40
  -4 -11  -2   21.00    3.00
  -4 -11  -2   22.60    2.70
   4 -11   2   24.20    4.40
   4 -11   2   27.10    4.70
   4 -11   2   18.00    4.10
   5 -11   2   20.50    4.30
  -5 -11  -2   15.00    2.70
   5 -11   2   15.00    3.80
   5 -11   2   17.30    4.00
   6 -11   2    5.90    3.30
   6 -11   2   17.70    4.40
   2 -12  -2   -0.80    1.80
  -2 -12   2    0.00    1.90
   2 -12  -2    1.10    2.60
   1 -12  -2   -2.10    2.00
  -1 -12   2   -0.50    1.80
   1 -12  -2   -2.60    1.60
   0 -12  -2    1.60    1.80
   0 -12   2    2.20    3.00
   0 -12   2    4.20    2.20
   0 -12   2    3.80    2.30
   0 -12  -2    2.60    2.50
   1 -12   2    0.70    2.10
   1 -12   2    0.40    2.60
   1 -12   2   -0.40    2.10
  -1 -12  -2    2.10    1.70
 -16   0   3   -1.40    3.00
 -16   0   3   -2.20    2.80
 -16   0   3    1.40    3.00
 -15   0   3   -1.20    2.50
 -15   0   3   -2.70    2.10
  15   0  -3   -0.70    2.20
 -15   0   3   -2.30    2.40
 -15   0   3    1.70    2.80
 -14   0   3    2.60    2.70
  14   0  -3   -2.30    1.60
  14   0  -3    3.20    2.70
 -14   0   3   -4.40    2.30
 -14   0   3   -2.50    2.10
  13   0  -3    4.30    1.90
  13   0  -3   -0.20    2.10
 -13   0   3    1.60    2.40
 -13   0   3    0.50    2.40
  12   0  -3   -1.50    1.40
  12   0  -3    2.80    2.20
 -12   0   3   -1.10    2.00
 -12   0   3   -1.40    2.00
 -12   0   3   -0.30    2.10
 -11   0   3   -0.40    1.80
 -11   0   3   -3.40    1.40
  11   0  -3   -1.80    1.70
 -11   0   3   -2.40    1.60
 -11   0   3   -1.30    1.70
  11   0  -3   -2.40    1.10
  11   0  -3    0.80    1.80
 -10   0   3    0.20    1.70
 -10   0   3   -0.20    1.40
  10   0  -3   -0.20    1.70
 -10   0   3   -1.80    1.40
 -10   0   3   -1.10    1.70
  10   0  -3   -1.80    1.30
  10   0  -3   -0.50    1.30
  -9   0   3   -1.20    1.40
  -9   0   3   -1.30    0.90
   9   0  -3   -1.80    1.20
  -9   0   3   -0.60    1.50
  -9   0   3   -2.10    1.10
  -9   0   3   -0.90    1.30
   9   0  -3   -0.40    1.40
   9   0  -3   -0.50    1.00
  -9   0   3   -1.80    1.30
  -8   0   3   -1.90    1.20
  -8   0   3    1.40    1.40
   8   0  -3   -2.10    1.10
  -8   0   3   -0.70    1.20
   8   0  -3    0.80    1.70
   8   0  -3    0.00    1.40
  -8   0   3   -0.50    1.40
  -8   0   3   -2.40    0.90
  -8   0   3   -1.60    1.30
   8   0  -3   -2.10    0.90
   7   0  -3   -1.90    1.00
  -7   0   3   -0.10    0.80
  -7   0   3   -0.50    1.10
   7   0  -3   -0.10    0.90
   7   0  -3   -1.50    0.90
  -7   0   3    0.30    1.30
  -7   0   3   -2.60    0.90
   7   0  -3   -2.80    1.00
   7   0  -3    0.00    1.20
  -7   0   3   -2.00    1.00
  -7   0   3    0.00    1.20
   7   0  -3   -0.20    1.20
   6   0  -3   -2.90    0.80
   6   0  -3    0.10    1.10
  -6   0   3   -0.60    1.20
   6   0  -3    0.80    1.20
  -6   0   3   -0.70    1.20
  -6   0   3    2.00    1.40
  -6   0   3   -0.50    1.20
  -6   0   3   -2.30    0.90
   6   0  -3    0.90    1.30
   6   0  -3    0.70    1.40
   6   0  -3   -1.20    1.20
  -6   0   3   -1.80    0.80
   5   0  -3   -0.50    1.10
   5   0  -3   -1.30    0.60
  -5   0   3   -1.70    0.90
  -5   0   3   -0.90    0.90
  -5   0   3    0.00    0.70
   5   0  -3   -0.40    1.00
  -5   0   3    0.20    1.00
  -5   0   3   -1.00    1.00
   5   0  -3   -0.20    1.00
   5   0  -3    0.30    1.00
   5   0  -3    0.30    1.00
  -5   0   3   -0.50    0.90
   4   0  -3    0.10    0.80
  -4   0   3   -0.90    0.90
   4   0  -3   -1.50    0.80
   4   0  -3   -0.30    1.00
   4   0  -3   -0.80    0.90
  -4   0   3   -0.50    0.60
  -4   0   3   -0.20    0.90
  -4   0   3    0.80    1.00
  -4   0   3    0.10    1.00
   4   0  -3    0.50    1.00
   4   0  -3   -0.40    0.60
  -4   0   3   -1.00    0.80
  -3   0   3   -0.40    0.80
   3   0  -3   -1.30    0.70
   3   0  -3    0.30    0.80
   3   0  -3   -0.20    0.80
  -3   0   3    1.10    0.80
  -3   0   3    1.20    0.60
   3   0  -3   -1.10    0.50
  -3   0   3    0.80    0.80
  -3   0   3    3.50    1.00
   3   0  -3   -0.80    0.60
   3   0  -3    0.00    0.80
  -3   0   3   -0.50    0.60
  -2   0   3   -0.70    0.40
   2   0  -3   -0.60    0.60
  -2   0   3   -1.20    0.50
   2   0  -3   -0.50    0.50
   2   0  -3   -1.20    0.50
  -2   0   3   -0.80    0.60
   2   0  -3   -1.20    0.50
   2   0  -3    1.70    0.80
  -2   0   3   -0.60    0.60
   2   0  -3   -0.90    0.60
   2   0  -3   -0.70    0.40
  -2   0   3    1.60    0.70
  -2   0   3   -0.50    0.60
  -2   0   3   -0.60    0.40
   1   0  -3   -2.20    0.40
  -1   0   3   -2.00    0.40
  -1   0   3   -2.40    0.50
  -1   0   3   -3.00    0.30
   1   0  -3   -3.10    0.40
   1   0  -3   -2.30    0.40
  -1   0   3   -1.50    0.50
  -1   0   3   -2.30    0.40
   1   0  -3   -3.30    0.30
   1   0  -3   -2.10    0.40
   0   0  -3   -1.10    0.30
   0   0  -3   -1.60    0.20
   0   0  -3   -0.50    0.50
   0   0   3   -1.20    0.40
   0   0   3   -1.50    0.30
   0   0   3   -1.10    0.30
   0   0  -3   -0.90    0.30
   0   0  -3   -1.80    0.20
   0   0  -3   -2.00    0.20
   0   0   3   -1.50    0.30
   0   0   3   -1.30    0.20
   0   0   3   -1.40    0.30
   1   0   3    0.20    0.40
  -1   0  -3   -0.10    0.40
   1   0   3    0.10    0.40
  -1   0  -3   -0.20    0.40
  -1   0  -3   -0.20    0.30
  -1   0  -3    0.20    0.40
   1   0   3    0.20    0.40
  -1   0  -3    0.20    0.50
  -1   0  -3    0.20    0.40
   1   0   3   -0.50    0.30
   1   0   3    0.30    0.50
   1   0   3    0.60    0.50
   2   0   3    0.20    0.70
   2   0   3   -0.80    0.40
  -2   0  -3   -0.20    0.50
  -2   0  -3   -0.10    0.60
   2   0   3    0.30    0.50
  -2   0  -3   -0.90    0.40
  -2   0  -3    0.30    0.60
   2   0   3    0.20    0.60
   2   0   3    0.00    0.50
  -2   0  -3   -0.20    0.50
   2   0   3   -0.70    0.40
  -2   0  -3   -0.20    0.40
  -3   0  -3   -0.20    0.70
   3   0   3    1.00    1.00
  -3   0  -3   -0.20    0.50
   3   0   3   -1.10    0.50
   3   0   3   -0.20    0.60
   3   0   3    0.50    0.50
  -3   0  -3   -0.10    0.50
  -3   0  -3   -0.20    0.60
  -3   0  -3    0.10    0.70
  -3   0  -3    0.00    0.70
  -3   0  -3   -0.60    0.70
   3   0   3   -0.70    0.50
  -4   0  -3    0.70    0.70
   4   0   3    0.10    0.60
  -4   0  -3    0.60    0.70
  -4   0  -3    0.20    0.80
   4   0   3    0.20    0.70
  -4   0  -3   -0.40    0.70
  -4   0  -3   -0.80    0.70
   4   0   3   -0.10    0.60
  -4   0  -3    0.60    0.80
   4   0   3    1.50    1.10
  -4   0  -3   -0.70    0.60
   4   0   3    0.60    0.70
  -5   0  -3   -0.50    0.80
  -5   0  -3   -0.30    0.80
  -5   0  -3    0.20    1.00
   5   0   3    0.70    0.90
  -5   0  -3   -0.70    0.70
   5   0   3   -0.30    0.80
   5   0   3    1.80    1.30
  -5   0  -3    0.10    0.80
  -5   0  -3   -0.70    0.90
  -5   0  -3    1.90    1.30
   5   0   3   -1.60    0.70
   6   0   3   -1.30    0.70
  -6   0  -3    0.20    0.80
  -6   0  -3   -1.20    0.80
  -6   0  -3   -0.30    1.20
  -6   0  -3   -0.80    1.10
  -6   0  -3   -1.80    0.80
   6   0   3   -0.70    0.80
   6   0   3   -0.50    0.90
  -6   0  -3   -0.10    0.80
   6   0   3    0.30    1.30
  -6   0  -3   -0.70    1.00
   6   0   3   -0.30    0.90
  -7   0  -3   -0.80    0.90
  -7   0  -3    0.30    1.00
   7   0   3   -1.00    1.00
  -7   0  -3   -0.90    1.00
  -7   0  -3   -0.10    1.20
   7   0   3    3.30    1.30
  -7   0  -3   -0.70    0.90
  -7   0  -3   -0.20    1.00
  -7   0  -3   -1.50    0.80
  -8   0  -3   -0.40    1.50
  -8   0  -3    0.50    1.40
  -8   0  -3    0.80    1.20
   8   0   3    0.60    1.20
  -8   0  -3    1.50    1.50
  -8   0  -3    0.80    1.30
  -8   0  -3    1.40    1.80
   8   0   3   -1.40    1.00
  -8   0  -3    1.30    1.70
  -9   0  -3   -0.20    1.40
  -9   0  -3    1.20    1.40
  -9   0  -3    0.10    1.50
   9   0   3   -1.10    1.30
   9   0   3    1.40    1.50
  -9   0  -3    0.00    1.70
  -9   0  -3   -0.80    1.60
  -9   0  -3   -0.60    1.50
 -10   0  -3    3.30    1.70
 -10   0  -3   -0.70    1.70
  10   0   3   -3.30    1.20
 -10   0  -3    0.20    1.50
 -10   0  -3   -2.20    1.80
  10   0   3   -1.90    1.10
 -10   0  -3   -0.80    1.60
 -10   0  -3    0.40    1.60
 -11   0  -3   -1.70    1.90
 -11   0  -3    1.40    1.90
 -11   0  -3    1.50    2.40
 -11   0  -3    3.00    2.20
  11   0   3   -1.20    1.60
 -12   0  -3   -0.20    1.70
 -12   0  -3    2.70    2.30
 -12   0  -3   -0.40    2.30
  12   0   3   -0.80    1.80
 -12   0  -3    0.80    2.20
 -13   0  -3    1.70    2.60
 -13   0  -3    0.20    2.60
 -13   0  -3    2.10    2.70
 -13   0  -3    2.60    2.50
 -14   0  -3   -0.50    2.20
 -14   0  -3   -4.30    1.90
 -14   0  -3   -0.80    2.30
 -14   0  -3    0.80    2.90
 -15   0  -3   -3.40    2.60
 -15   0  -3   -0.60    3.00
 -15   0  -3   -1.20    2.60
 -16  -1   3    5.00    3.20
 -16  -1   3    0.00    2.60
 -16  -1   3    0.00    2.70
 -16   1   3    4.70    3.20
 -16   1   3    2.60    3.50
 -16   1   3    3.10    3.00
  15  -1  -3    2.20    2.50
 -15  -1   3    7.70    3.30
 -15  -1   3    8.90    3.40
 -15   1   3    2.20    2.90
 -15   1   3    4.50    2.90
 -15   1   3    6.40    3.80
 -15   1   3    0.00    2.60
 -14  -1   3   -2.40    2.30
  14  -1  -3    3.70    2.70
 -14  -1   3    4.40    2.60
  14  -1  -3   -1.00    1.70
 -14   1   3   -1.50    2.50
 -14   1   3   -2.50    2.20
 -14   1   3    2.00    2.60
 -14   1   3    1.60    2.30
  14   1  -3    2.20    2.20
 -13  -1   3   -1.60    2.10
 -13  -1   3   -4.40    1.80
  13  -1  -3   -2.70    2.10
  13  -1  -3   -0.10    1.80
 -13  -1   3   -0.10    2.30
 -13   1   3    1.90    2.50
 -13   1   3    1.40    2.40
  13   1  -3   -0.10    2.10
 -13   1   3    1.70    2.60
 -13   1   3    2.50    2.10
 -12  -1   3    2.40    2.50
  12  -1  -3    4.80    2.50
 -12  -1   3    3.00    2.70
  12  -1  -3   -0.60    1.70
 -12  -1   3    3.20    2.20
 -12   1   3    4.70    2.50
 -12   1   3    3.20    2.60
  12   1  -3   -0.30    2.20
 -12   1   3    5.50    2.70
 -11  -1   3   66.89    5.40
 -11  -1   3   73.99    5.40
 -11  -1   3   69.39    5.60
 -11  -1   3   64.89    3.80
  11  -1  -3   63.89    4.60
  11  -1  -3   63.29    5.30
  11  -1  -3   72.99    5.40
 -11   1   3   76.89    5.80
  11   1  -3   62.39    5.20
 -11   1   3   68.49    5.60
  11   1  -3   68.29    5.10
 -11   1   3   67.19    5.20
  11   1  -3   65.79    3.90
 -10  -1   3   33.90    4.00
  10  -1  -3   36.80    4.20
 -10  -1   3   36.60    4.20
 -10  -1   3   42.00    4.70
 -10  -1   3   41.70    4.50
  10  -1  -3   36.90    4.20
  10  -1  -3   26.90    3.30
 -10  -1   3   46.00    4.60
 -10  -1   3   33.50    2.60
  10   1  -3   33.90    4.10
  10   1  -3   34.70    2.80
 -10   1   3   33.50    4.10
  10   1  -3   27.90    3.70
 -10   1   3   46.70    4.70
 -10   1   3   41.90    4.70
 -10   1   3   43.20    4.70
  -9  -1   3  257.07   10.60
  -9  -1   3  295.07    9.10
  -9  -1   3  315.27   11.70
  -9  -1   3  305.47   11.20
  -9  -1   3  302.37   11.40
   9  -1  -3  291.97   11.00
   9  -1  -3  293.87   10.20
  -9  -1   3  284.67   11.20
   9  -1  -3  314.67   11.40
  -9   1   3  301.87   11.40
   9   1  -3  314.67    9.30
   9   1  -3  281.57   10.80
  -9   1   3  283.27    9.90
   9   1  -3  292.17   10.90
  -9   1   3  297.57   11.30
  -9   1   3  307.07   11.20
  -9   1   3  304.77   11.20
  -8  -1   3   24.00    3.10
  -8  -1   3   23.20    2.90
   8  -1  -3   19.90    3.00
   8  -1  -3   21.90    2.90
  -8  -1   3   28.50    3.30
  -8  -1   3   25.20    3.20
  -8  -1   3   26.80    3.40
   8  -1  -3   28.30    3.40
  -8  -1   3   22.20    1.90
   8  -1  -3   18.50    2.50
   8   1  -3   23.40    2.00
  -8   1   3   22.30    3.10
   8   1  -3   19.30    2.80
  -8   1   3   22.60    3.20
  -8   1   3   23.90    3.00
   8   1  -3   22.10    2.90
  -8   1   3   23.10    2.40
  -8   1   3   24.90    3.00
   7  -1  -3  492.95   15.50
  -7  -1   3  539.25   15.80
   7  -1  -3  517.65   15.80
  -7  -1   3  525.25   15.90
   7  -1  -3  509.45   14.80
   7  -1  -3  495.85   15.50
   7  -1  -3  529.75   15.80
  -7  -1   3  509.85   13.70
  -7  -1   3  480.35   15.40
   7  -1  -3  481.45   15.20
  -7  -1   3  496.45   15.60
  -7  -1   3  526.85   16.10
  -7   1   3  453.35   15.30
  -7   1   3  522.65   15.70
   7   1  -3  510.15   13.70
   7   1  -3  487.25   15.40
   7   1  -3  490.95   15.40
  -7   1   3  488.45   15.30
  -7   1   3  513.85   14.70
   7   1  -3  549.45   16.00
   7   1  -3  508.65   15.80
   7   1  -3  549.74   16.00
  -7   1   3  534.55   15.90
  -6  -1   3   56.49    3.70
  -6  -1   3   59.59    2.60
   6  -1  -3   69.29    3.80
  -6  -1   3   66.49    4.00
   6  -1  -3   67.69    3.40
   6  -1  -3   68.89    3.80
   6  -1  -3   57.29    3.70
  -6  -1   3   63.99    4.00
   6  -1  -3   63.89    3.70
  -6  -1   3   66.39    3.90
  -6  -1   3   60.49    3.80
   6  -1  -3   68.39    3.90
   6   1  -3   65.19    3.80
   6   1  -3   66.09    2.70
  -6   1   3   64.79    3.80
  -6   1   3   68.09    3.90
   6   1  -3   64.29    3.90
  -6   1   3   59.79    3.80
  -6   1   3   51.49    3.50
   6   1  -3   63.49    3.80
  -6   1   3   66.09    3.80
   6   1  -3   68.09    3.90
   6   1  -3   65.49    3.80
  -6   1   3   68.79    3.40
  -5  -1   3 1283.67   31.50
   5  -1  -3 1283.77   33.10
  -5  -1   3 1267.87   33.20
   5  -1  -3 1333.47   33.00
   5  -1  -3 1334.97   33.30
  -5  -1   3 1264.07   33.30
  -5  -1   3 1294.57   33.30
   5  -1  -3 1276.47   32.90
   5  -1  -3 1295.77   33.10
   5  -1  -3 1221.88   32.50
  -5  -1   3 1264.97   33.10
  -5  -1   3 1274.27   33.30
   5   1  -3 1291.07   31.40
   5   1  -3 1283.47   33.20
   5   1  -3 1226.98   33.10
   5   1  -3 1213.18   33.00
  -5   1   3 1223.68   32.80
  -5   1   3 1294.57   33.20
  -5   1   3 1314.47   33.10
  -5   1   3 1256.57   33.10
   5   1  -3 1246.78   33.20
   5   1  -3 1224.08   33.10
  -5   1   3 1276.67   32.50
  -5   1   3 1253.77   32.90
  -4  -1   3   32.00    2.40
   4  -1  -3   31.70    2.10
   4  -1  -3   35.20    2.50
  -4  -1   3   30.40    2.20
   4  -1  -3   33.80    2.30
  -4  -1   3   32.80    2.50
  -4  -1   3   30.40    2.30
  -4  -1   3   33.10    2.40
  -4  -1   3   32.40    1.50
   4  -1  -3   27.90    2.00
   4  -1  -3   32.40    2.40
   4  -1  -3   32.60    2.30
   4   1  -3   31.70    2.30
  -4   1   3   31.90    2.30
  -4   1   3   31.00    2.30
  -4   1   3   28.90    2.20
  -4   1   3   32.20    2.10
   4   1  -3   32.70    2.30
   4   1  -3   29.30    1.40
  -4   1   3   30.30    2.10
   4   1  -3   36.80    2.50
   4   1  -3   28.00    2.30
  -4   1   3   30.50    2.30
  -3  -1   3  593.64   15.60
   3  -1  -3  579.74   15.10
  -3  -1   3  554.44   15.30
  -3  -1   3  536.35   15.70
   3  -1  -3  614.94   15.80
  -3  -1   3  612.94   15.70
  -3  -1   3  590.54   15.60
   3  -1  -3  591.04   15.60
  -3  -1   3  559.34   15.50
   3  -1  -3  553.14   15.50
   3  -1  -3  584.74   15.60
   3  -1  -3  557.04   15.50
   3   1  -3  576.24   14.50
   3   1  -3  576.64   15.50
  -3   1   3  584.64   15.10
  -3   1   3  571.64   15.60
  -3   1   3  578.54   15.60
   3   1  -3  587.74   15.70
  -3   1   3  592.84   15.60
   3   1  -3  595.64   15.60
   3   1  -3  570.34   15.50
  -3   1   3  602.84   15.70
  -3   1   3  570.34   15.60
   2  -1  -3   81.99    3.20
  -2  -1   3   89.09    3.20
  -2  -1   3   80.39    3.10
   2  -1  -3   82.09    3.40
  -2  -1   3   85.29    3.10
   2  -1  -3   87.69    2.60
   2  -1  -3   88.79    2.80
   2  -1  -3   90.79    3.30
  -2  -1   3   83.49    3.30
  -2  -1   3   85.69    3.20
   2  -1  -3   97.19    3.40
   2  -1  -3   84.29    3.30
  -2   1   3   88.39    2.60
   2   1  -3   84.09    3.20
  -2   1   3   88.39    3.20
   2   1  -3   80.29    3.10
  -2   1   3   90.89    3.30
   2   1  -3   84.79    3.10
  -2   1   3   85.09    2.70
   2   1  -3   83.69    3.30
  -2   1   3   86.79    3.30
  -2   1   3   83.59    3.30
   2   1  -3   85.89    3.10
   1  -1  -3   56.79    2.40
  -1  -1   3   65.39    2.40
   1  -1  -3   54.49    1.90
  -1  -1   3   66.19    2.50
  -1  -1   3   62.09    2.40
  -1  -1   3   62.19    2.40
  -1  -1   3   66.49    2.50
   1  -1  -3   59.49    1.90
   1  -1  -3   64.09    2.40
   1  -1  -3   58.79    2.40
   1  -1  -3   53.49    2.30
   1  -1  -3   62.29    2.60
   1   1  -3   67.49    2.50
  -1   1   3   59.39    2.30
  -1   1   3   69.19    2.60
   1   1  -3   67.89    2.50
   1   1  -3   64.49    2.50
  -1   1   3   62.39    2.40
  -1   1   3   64.89    2.40
   1   1  -3   64.69    2.40
   1   1  -3   61.09    2.50
  -1   1   3   65.69    2.00
  -1   1   3   61.19    2.30
   0  -1  -3    0.50    0.30
   0  -1   3    0.30    0.50
   0  -1   3   -0.10    0.50
   0  -1   3    0.50    0.50
   0  -1  -3    0.30    0.30
   0  -1  -3    0.50    0.30
   0  -1  -3    0.00    0.40
   0  -1   3   -0.60    0.40
   0  -1   3    0.80    0.50
   0  -1   3    0.10    0.40
   0  -1  -3    0.30    0.30
   0   1  -3    0.30    0.50
   0   1  -3    0.90    0.50
   0   1  -3    0.50    0.50
   0   1   3    0.70    0.30
   0   1  -3    0.30    0.50
   0   1  -3    0.10    0.40
   0   1  -3   -0.10    0.50
   0   1  -3    0.20    0.60
   0   1   3    0.50    0.30
   0   1   3    0.30    0.40
   0   1   3    0.60    0.30
  -1  -1  -3   27.20    0.90
  -1  -1  -3   26.10    1.00
   1  -1   3   29.20    1.60
   1  -1   3   27.70    1.60
  -1  -1  -3   27.70    1.00
  -1  -1  -3   29.90    1.00
   1  -1   3   29.00    1.60
  -1  -1  -3   29.40    1.60
   1  -1   3   27.00    1.60
   1  -1   3   26.90    1.60
   1  -1   3   24.80    1.50
  -1  -1  -3   25.70    1.40
  -1   1  -3   27.60    1.60
   1   1   3   29.10    1.60
  -1   1  -3   26.70    1.60
  -1   1  -3   25.10    1.50
  -1   1  -3   26.50    1.60
  -1   1  -3   25.80    1.60
   1   1   3   27.00    1.00
   1   1   3   27.50    0.90
  -1   1  -3   27.40    1.60
   1   1   3   28.40    0.90
  -1   1  -3   27.90    1.60
  -2  -1  -3  161.48    5.30
  -2  -1  -3  165.98    4.60
   2  -1   3  172.28    5.40
   2  -1   3  164.18    5.30
   2  -1   3  174.18    5.60
   2  -1   3  170.58    5.40
  -2  -1  -3  161.38    5.70
   2  -1   3  170.58    5.30
   2  -1   3  162.88    5.40
  -2  -1  -3  165.38    4.60
  -2  -1  -3  169.68    4.70
  -2  -1  -3  163.78    4.60
   2  -1   3  166.58    5.40
  -2   1  -3  169.48    5.50
  -2   1  -3  168.48    5.30
   2   1   3  168.68    4.60
   2   1   3  168.58    4.60
   2   1   3  173.08    5.70
  -2   1  -3  168.68    5.30
  -2   1  -3  167.28    5.30
  -2   1  -3  170.68    5.40
  -2   1  -3  175.08    5.40
   2   1   3  167.38    4.60
  -2   1  -3  173.88    5.40
   3  -1   3    7.40    1.30
   3  -1   3    6.90    1.20
  -3  -1  -3    8.50    0.90
  -3  -1  -3    7.60    0.90
   3  -1   3    8.00    1.20
  -3  -1  -3    6.80    1.50
   3  -1   3    6.30    1.20
  -3  -1  -3    9.60    1.00
   3  -1   3    8.40    1.20
  -3  -1  -3    9.10    0.90
   3  -1   3    7.10    1.20
  -3  -1  -3    6.40    1.20
   3  -1   3    7.10    1.20
   3   1   3    9.80    0.90
   3   1   3    5.80    0.80
  -3   1  -3    7.60    1.20
  -3   1  -3    7.30    1.20
  -3   1  -3    7.20    1.20
   3   1   3    9.30    1.60
  -3   1  -3    7.60    1.40
  -3   1  -3    7.70    1.20
  -3   1  -3    6.00    1.10
   3   1   3    8.60    0.90
   3   1   3    7.90    0.90
  -3   1  -3    9.00    1.30
   4  -1   3  180.28    6.60
   4  -1   3  175.88    6.10
  -4  -1  -3  180.88    5.50
  -4  -1  -3  171.68    5.50
   4  -1   3  171.78    6.10
   4  -1   3  169.78    5.90
  -4  -1  -3  181.88    5.60
   4  -1   3  178.08    6.00
  -4  -1  -3  167.58    6.20
   4  -1   3  180.38    6.10
  -4  -1  -3  174.68    7.00
  -4  -1  -3  175.08    5.50
   4  -1   3  168.28    6.00
   4   1   3  170.68    6.80
  -4   1  -3  180.28    6.60
  -4   1  -3  182.58    6.20
   4   1   3  190.88    5.60
  -4   1  -3  173.38    6.00
   4   1   3  176.98    5.50
  -4   1  -3  173.08    6.10
  -4   1  -3  171.88    6.00
  -4   1  -3  168.58    6.00
   4   1   3  178.88    5.50
   4   1   3  174.28    5.40
  -4   1  -3  178.78    6.10
   5  -1   3  222.78    7.70
   5  -1   3  229.48    7.80
  -5  -1  -3  249.28    7.50
   5  -1   3  240.98    7.80
  -5  -1  -3  241.48    7.40
  -5  -1  -3  234.58    7.30
  -5  -1  -3  213.68    8.70
   5  -1   3  237.28    7.80
  -5  -1  -3  235.08    7.30
  -5  -1  -3  226.68    7.20
   5  -1   3  263.67    8.90
  -5   1  -3  227.68    7.70
  -5   1  -3  229.18    7.70
  -5   1  -3  226.48    7.80
   5   1   3  223.58    8.70
   5   1   3  234.58    7.30
  -5   1  -3  236.08    7.90
   5   1   3  238.68    7.40
   5   1   3  219.68    7.10
  -5   1  -3  234.18    8.50
  -5   1  -3  239.68    7.80
  -5   1  -3  235.68    7.80
   5   1   3  232.68    7.20
  -6  -1  -3  622.74   17.50
   6  -1   3  630.34   18.00
  -6  -1  -3  621.24   17.50
  -6  -1  -3  641.14   17.50
  -6  -1  -3  618.74   17.30
  -6  -1  -3  633.14   19.40
   6  -1   3  635.84   18.10
  -6  -1  -3  620.74   18.30
   6  -1   3  651.13   18.00
   6  -1   3  643.04   19.30
   6  -1   3  643.84   18.10
  -6  -1  -3  641.14   17.50
   6  -1   3  632.44   17.90
  -6   1  -3  641.34   18.00
   6   1   3  640.74   17.40
  -6   1  -3  642.14   18.00
   6   1   3  669.73   17.80
   6   1   3  634.24   17.30
   6   1   3  644.04   17.50
  -6   1  -3  625.84   18.00
  -6   1  -3  637.04   19.10
  -6   1  -3  659.33   18.10
  -6   1  -3  648.04   18.10
   6   1   3  629.94   19.40
  -6   1  -3  648.04   18.20
  -7  -1  -3   63.29    3.70
  -7  -1  -3   66.29    4.20
  -7  -1  -3   62.79    3.40
   7  -1   3   62.19    3.80
  -7  -1  -3   67.99    4.80
   7  -1   3   65.39    4.00
  -7  -1  -3   62.59    3.60
  -7  -1  -3   61.59    3.50
   7  -1   3   59.69    3.80
  -7  -1  -3   70.89    3.70
  -7   1  -3   61.59    3.80
  -7   1  -3   64.09    4.00
  -7   1  -3   58.49    3.80
   7   1   3   61.59    3.50
  -7   1  -3   69.29    4.10
  -7   1  -3   59.99    3.70
  -7   1  -3   64.59    4.60
   7   1   3   62.19    3.50
  -7   1  -3   66.69    4.00
  -8  -1  -3  308.07   12.20
  -8  -1  -3  324.27   10.70
   8  -1   3  307.77   10.80
  -8  -1  -3  335.07   10.30
  -8  -1  -3  324.07   10.60
  -8  -1  -3  331.07   10.50
   8  -1   3  313.07   10.90
  -8  -1  -3  305.77   10.60
   8  -1   3  329.57   11.00
  -8  -1  -3  324.17   11.50
  -8   1  -3  327.87   11.20
   8   1   3  294.07   10.20
  -8   1  -3  308.57   10.90
  -8   1  -3  310.37   11.00
   8   1   3  308.97   10.30
  -8   1  -3  315.87   11.10
  -8   1  -3  321.07   10.90
  -8   1  -3  307.87   12.10
  -9  -1  -3  106.59    5.50
   9  -1   3  107.59    5.70
  -9  -1  -3  110.09    5.50
  -9  -1  -3  100.39    6.70
  -9  -1  -3  115.39    5.60
  -9  -1  -3  110.99    6.30
   9  -1   3  102.59    5.50
  -9  -1  -3  102.29    5.60
  -9   1  -3  108.79    5.80
  -9   1  -3  100.09    5.90
   9   1   3  111.39    5.30
   9   1   3   98.89    5.20
  -9   1  -3  112.49    5.90
  -9   1  -3  107.59    5.80
  -9   1  -3  117.99    6.10
  -9   1  -3   97.89    6.60
 -10  -1  -3  166.68    7.60
 -10  -1  -3  178.78    7.80
  10  -1   3  178.88    8.00
  10  -1   3  173.08    7.90
 -10  -1  -3  158.78    9.00
 -10  -1  -3  178.38    8.60
 -10  -1  -3  195.18    8.20
 -10  -1  -3  174.48    7.60
 -10   1  -3  173.78    8.20
  10   1   3  170.58    7.50
  10   1   3  169.78    7.40
 -10   1  -3  182.78    8.20
 -10   1  -3  164.58    7.80
 -10   1  -3  162.38    9.00
 -10   1  -3  177.58    8.10
 -11  -1  -3    5.80    2.80
 -11  -1  -3    3.40    2.40
 -11  -1  -3    6.90    2.60
  11  -1   3    1.00    2.00
 -11  -1  -3    4.50    2.00
 -11   1  -3    2.10    2.40
  11   1   3    5.90    2.10
 -11   1  -3    3.40    2.20
 -11   1  -3    2.20    2.10
 -11   1  -3    5.20    2.30
 -12  -1  -3   25.10    3.70
  12  -1   3   30.20    4.10
 -12  -1  -3   30.30    4.30
 -12  -1  -3   27.10    4.90
 -12  -1  -3   24.20    4.30
 -12   1  -3   25.90    4.10
 -12   1  -3   30.60    4.40
 -12   1  -3   29.10    4.50
 -12   1  -3   12.20    3.80
 -13  -1  -3   -0.10    2.10
 -13  -1  -3    2.50    2.70
 -13  -1  -3    4.20    3.20
 -13  -1  -3   -0.80    2.40
  13  -1   3   -5.30    1.70
 -13   1  -3    5.50    3.10
 -13   1  -3    4.90    2.60
 -13   1  -3    0.80    2.40
 -13   1  -3   -1.20    2.40
 -14  -1  -3   -2.10    2.30
 -14  -1  -3    2.20    2.30
 -14  -1  -3   -1.40    2.50
 -14  -1  -3   -0.80    3.00
 -14   1  -3    2.50    2.70
 -14   1  -3    2.60    2.80
 -14   1  -3   -2.00    2.70
 -14   1  -3   -2.20    2.60
 -15  -1  -3    5.10    2.80
 -15  -1  -3    3.40    3.00
 -15  -1  -3   -1.60    2.80
 -15   1  -3    6.00    3.60
 -15   1  -3    3.00    3.00
  15  -2  -3   69.79    7.40
  15  -2  -3   79.79    6.20
 -15  -2   3   66.59    7.70
 -15  -2   3   71.29    7.20
 -15   2   3   62.79    7.50
 -15   2   3   56.09    6.80
 -15   2   3   56.29    6.00
 -15   2   3   63.99    7.50
  14  -2  -3   37.50    4.80
  14  -2  -3   31.60    4.90
 -14  -2   3   33.80    4.90
 -14  -2   3   33.40    5.30
 -14  -2   3   40.30    5.70
 -14   2   3   37.50    4.80
 -14   2   3   39.10    5.70
 -14   2   3   36.30    5.60
 -14   2   3   36.20    5.70
  13  -2  -3  126.19    8.00
 -13  -2   3  106.79    7.50
  13  -2  -3   89.19    6.10
 -13  -2   3  114.19    7.80
 -13   2   3  110.89    7.90
 -13   2   3  110.49    7.80
 -13   2   3  113.89    7.90
  13   2  -3   92.29    6.80
 -13   2   3  104.99    6.50
 -12  -2   3   96.89    6.90
 -12  -2   3   84.29    6.30
  12  -2  -3   86.99    6.60
  12  -2  -3   90.49    6.70
  12  -2  -3   78.59    5.70
 -12   2   3   92.69    6.80
 -12   2   3   74.29    6.30
 -12   2   3   78.29    6.30
 -12   2   3   85.29    5.60
  12   2  -3   79.49    6.00
 -11  -2   3  233.78   11.70
 -11  -2   3  260.07   10.60
 -11  -2   3  246.28   10.70
  11  -2  -3  236.18   10.60
 -11  -2   3  241.48   11.10
  11  -2  -3  250.27   10.80
 -11  -2   3  253.37    8.00
  11  -2  -3  222.58    9.70
 -11  -2   3  242.98   10.40
 -11   2   3  246.98   10.80
  11   2  -3  235.68   10.20
 -11   2   3  245.98   11.00
 -11   2   3  245.08    9.60
 -11   2   3  242.68   11.00
 -11   2   3  243.08   10.70
  10  -2  -3   17.30    3.00
  10  -2  -3   17.40    3.20
 -10  -2   3   10.90    2.50
  10  -2  -3   18.20    3.20
 -10  -2   3   12.00    1.60
 -10  -2   3   16.90    3.10
 -10  -2   3   17.60    3.00
 -10  -2   3   17.30    3.40
 -10  -2   3   17.20    3.20
 -10   2   3   11.40    2.60
 -10   2   3   14.80    3.10
 -10   2   3   10.40    2.30
 -10   2   3   12.40    2.90
 -10   2   3   15.30    3.10
  10   2  -3   18.70    3.20
   9  -2  -3  160.18    7.20
  -9  -2   3  180.78    7.80
  -9  -2   3  165.98    7.60
  -9  -2   3  156.58    7.60
  -9  -2   3  188.18    8.60
   9  -2  -3  171.38    7.90
  -9  -2   3  153.08    5.40
  -9  -2   3  166.58    7.70
   9  -2  -3  173.98    7.90
   9  -2  -3  170.38    7.80
  -9   2   3  174.28    6.80
  -9   2   3  147.99    7.60
  -9   2   3  158.78    7.60
  -9   2   3  169.78    7.90
  -9   2   3  169.48    7.80
   9   2  -3  155.58    7.40
  -8  -2   3   -2.00    1.10
  -8  -2   3    1.20    1.70
  -8  -2   3    2.30    1.40
   8  -2  -3    0.00    1.40
   8  -2  -3    3.20    1.60
  -8  -2   3   -2.30    1.00
   8  -2  -3   -1.30    1.20
  -8  -2   3    0.50    1.70
   8  -2  -3   -0.60    1.50
  -8  -2   3   -0.30    0.60
  -8   2   3    2.50    1.70
   8   2  -3    0.30    0.50
  -8   2   3   -0.40    1.20
  -8   2   3    0.80    1.30
  -8   2   3    1.40    1.60
   8   2  -3    1.00    1.50
   7  -2  -3   -0.50    1.20
  -7  -2   3    2.10    1.50
  -7  -2   3    0.80    1.30
   7  -2  -3    0.70    1.20
  -7  -2   3    1.10    1.50
   7  -2  -3    1.20    1.20
   7  -2  -3    0.50    1.30
   7  -2  -3    1.80    1.40
  -7  -2   3    2.60    0.70
  -7  -2   3    1.20    1.30
   7  -2  -3    1.50    1.20
  -7  -2   3    2.00    1.30
   7   2  -3   -0.10    0.50
  -7   2   3    0.60    1.40
  -7   2   3    1.60    1.40
  -7   2   3    1.60    1.30
   7   2  -3    1.70    1.40
  -7   2   3   -0.10    1.20
  -7   2   3    1.20    1.40
   7   2  -3    0.20    1.00
  -6  -2   3    0.00    1.10
  -6  -2   3    1.10    0.50
   6  -2  -3   -0.50    1.00
   6  -2  -3   -0.90    0.90
   6  -2  -3   -1.50    0.90
   6  -2  -3    2.50    1.20
  -6  -2   3   -1.50    0.90
   6  -2  -3    0.20    1.20
  -6  -2   3    1.30    1.20
  -6  -2   3   -1.70    1.00
  -6  -2   3   -1.50    0.90
   6  -2  -3   -0.10    1.10
  -6   2   3   -1.20    0.90
   6   2  -3    0.40    1.00
  -6   2   3   -2.40    0.80
  -6   2   3    0.10    1.20
   6   2  -3   -1.80    1.00
  -6   2   3    1.10    1.10
   6   2  -3   -1.50    0.80
   6   2  -3    0.30    0.60
  -6   2   3   -3.00    0.80
   5  -2  -3  144.39    5.50
   5  -2  -3  123.29    5.30
  -5  -2   3  134.89    5.40
  -5  -2   3  118.49    5.30
  -5  -2   3  128.29    5.50
   5  -2  -3  133.79    5.20
  -5  -2   3  128.89    5.40
   5  -2  -3  130.49    5.30
  -5  -2   3  126.09    5.20
   5  -2  -3  143.29    5.50
   5  -2  -3  126.19    5.40
  -5   2   3  131.49    5.30
   5   2  -3  132.69    5.30
   5   2  -3  121.79    5.20
  -5   2   3  133.49    5.30
  -5   2   3  132.09    5.40
   5   2  -3  140.09    5.50
  -5   2   3  126.59    5.30
  -5   2   3  135.19    5.40
   4  -2  -3  104.19    4.30
   4  -2  -3  101.69    4.30
  -4  -2   3  100.49    4.30
  -4  -2   3  111.69    4.40
   4  -2  -3   89.79    4.30
  -4  -2   3  107.29    4.30
   4  -2  -3  106.79    4.50
   4  -2  -3  107.99    4.10
  -4  -2   3   99.89    4.30
  -4  -2   3  111.79    4.30
   4  -2  -3  101.49    4.30
  -4   2   3  100.29    4.30
  -4   2   3   99.69    4.30
   4   2  -3  112.29    4.30
  -4   2   3  111.99    4.60
  -4   2   3  104.49    4.20
   4   2  -3  109.79    4.30
   4   2  -3  100.89    4.30
  -4   2   3  108.19    4.30
   3  -2  -3 2755.72   65.99
   3  -2  -3 2725.73   65.49
  -3  -2   3 2709.93   65.69
  -3  -2   3 2613.54   65.69
   3  -2  -3 2532.35   66.09
  -3  -2   3 2704.03   65.69
   3  -2  -3 2617.24   65.69
  -3  -2   3 2641.84   66.39
   3  -2  -3 2690.03   65.79
   3  -2  -3 2684.13   65.79
  -3  -2   3 2769.62   65.89
  -3   2   3 2636.84   65.79
   3   2  -3 2719.73   65.69
   3   2  -3 2505.05   64.59
   3   2  -3 2724.23   65.79
   3   2  -3 2625.84   65.69
  -3   2   3 2650.53   65.49
  -3   2   3 2700.13   65.79
  -3   2   3 2725.23   66.29
  -3   2   3 2704.83   65.79
  -2  -2   3  435.66   11.80
   2  -2  -3  440.46   11.70
   2  -2  -3  430.76   11.70
  -2  -2   3  422.66   11.80
  -2  -2   3  445.76   11.90
   2  -2  -3  447.96   11.80
   2  -2  -3  419.26   12.30
  -2  -2   3  424.16   11.90
   2  -2  -3  441.66   11.60
  -2  -2   3  441.16   12.30
   2  -2  -3  438.36   11.80
  -2   2   3  437.76   11.80
   2   2  -3  441.76   12.40
   2   2  -3  431.36   11.80
  -2   2   3  435.66   11.70
  -2   2   3  438.26   11.60
   2   2  -3  438.66   11.00
  -2   2   3  429.46   11.70
  -2   2   3  447.16   12.50
   2   2  -3  431.26   11.80
   2   2  -3  432.36   11.90
   2   2  -3  430.46   11.90
  -1  -2   3 2056.59   50.49
  -1  -2   3 2070.69   49.99
   1  -2  -3 2071.19   49.99
   1  -2  -3 2016.20   49.99
   1  -2  -3 2018.80   49.99
   1  -2  -3 2026.20   49.99
   1  -2  -3 2060.19   50.99
  -1  -2   3 2046.90   50.49
  -1  -2   3 2108.29   50.69
   1  -2  -3 2049.70   49.90
  -1  -2   3 2061.39   50.49
  -1  -2   3 2048.70   50.49
   1   2  -3 2080.09   50.59
   1   2  -3 2060.79   50.49
  -1   2   3 2080.29   50.09
  -1   2   3 2004.00   49.99
   1   2  -3 2068.79   50.69
   1   2  -3 2067.39   50.49
   1   2  -3 2050.59   49.99
   1   2  -3 2077.39   50.49
  -1   2   3 2034.30   49.99
  -1   2   3 1938.31   50.79
  -1   2   3 1995.40   49.90
   0  -2  -3 1963.20   48.40
   0  -2   3 1923.81   48.30
   0  -2   3 1995.50   48.60
   0  -2   3 1988.70   48.60
   0  -2   3 1922.91   48.50
   0  -2  -3 1996.80   48.80
   0  -2   3 2019.90   48.50
   0  -2  -3 1936.41   48.70
   0  -2   3 1974.10   48.60
   0  -2   3 1997.70   48.60
   0  -2  -3 1923.31   48.20
   0   2  -3 1945.31   48.60
   0   2   3 1841.72   48.10
   0   2  -3 1951.20   48.30
   0   2  -3 1943.71   48.50
   0   2   3 1994.50   47.60
   0   2  -3 1990.40   48.60
   0   2   3 2022.10   48.00
   0   2   3 2022.50   48.70
   0   2  -3 1999.90   48.60
   0   2  -3 1933.11   48.50
   1  -2   3 9640.24  235.58
   1  -2   3 9757.32  238.18
   1  -2   3 9657.93  238.98
   1  -2   3 9608.04  237.48
   1  -2   3 9462.35  238.18
   1  -2   3 9812.82  238.58
  -1  -2  -3 9784.92  238.78
   1  -2   3 9333.87  234.68
  -1   2  -3 9665.83  237.48
  -1   2  -3 9707.63  236.88
  -1   2  -3 9999.00  237.28
  -1   2  -3 9449.35  236.38
  -1   2  -3 9611.94  237.78
  -1   2  -3 9321.47  234.98
  -1   2  -3 9381.36  237.38
   2  -2   3 1282.67   33.50
  -2  -2  -3 1361.06   33.90
  -2  -2  -3 1314.77   32.10
  -2  -2  -3 1332.47   32.00
   2  -2   3 1307.87   33.60
  -2  -2  -3 1379.16   32.20
   2  -2   3 1341.77   33.70
   2  -2   3 1300.87   33.60
  -2  -2  -3 1374.26   32.80
   2  -2   3 1330.37   33.70
   2  -2   3 1320.47   33.50
   2  -2   3 1344.57   33.30
  -2   2  -3 1295.57   33.60
  -2   2  -3 1323.57   33.60
  -2   2  -3 1318.47   33.30
  -2   2  -3 1338.87   33.70
  -2   2  -3 1311.57   33.50
  -2   2  -3 1335.07   33.60
   2   2   3 1288.77   32.00
  -2   2  -3 1303.37   33.60
   2   2   3 1343.87   32.20
  -3  -2  -3 1080.39   26.50
  -3  -2  -3  984.30   26.50
   3  -2   3 1091.29   27.90
   3  -2   3 1069.99   27.90
  -3  -2  -3 1101.09   28.30
  -3  -2  -3 1094.09   26.50
   3  -2   3 1053.29   27.70
  -3  -2  -3 1033.20   26.30
   3  -2   3 1064.59   27.70
   3  -2   3 1058.39   27.70
   3  -2   3 1112.89   27.80
   3  -2   3 1082.29   27.40
  -3   2  -3 1082.09   27.70
   3   2   3  984.00   26.50
  -3   2  -3 1050.39   27.40
  -3   2  -3 1063.69   27.80
  -3   2  -3 1098.09   27.80
  -3   2  -3 1100.49   28.00
   3   2   3 1104.19   26.20
  -3   2  -3 1081.59   27.80
  -3   2  -3 1071.79   27.70
   3   2   3 1082.09   26.20
   4  -2   3  730.13   20.00
   4  -2   3  716.83   20.00
   4  -2   3  736.93   20.40
   4  -2   3  731.43   20.10
  -4  -2  -3  739.63   18.70
   4  -2   3  748.33   20.00
  -4  -2  -3  730.43   19.10
   4  -2   3  732.93   20.00
  -4  -2  -3  724.73   20.90
   4  -2   3  736.63   19.70
  -4  -2  -3  743.73   19.00
  -4  -2  -3  752.12   18.90
  -4   2  -3  739.63   20.00
  -4   2  -3  741.23   20.10
  -4   2  -3  747.83   20.40
   4   2   3  746.13   19.00
  -4   2  -3  699.03   19.60
   4   2   3  742.43   18.60
  -4   2  -3  726.03   20.10
   4   2   3  709.33   18.80
  -4   2  -3  756.62   20.10
  -4   2  -3  753.82   20.00
   5  -2   3  261.47    8.80
  -5  -2  -3  268.17    8.00
   5  -2   3  250.97    8.70
   5  -2   3  261.87    8.80
  -5  -2  -3  251.67    7.70
  -5  -2  -3  263.77    9.90
   5  -2   3  271.37    8.60
   5  -2   3  267.27    9.20
   5  -2   3  273.47    8.80
   5  -2   3  254.97    8.80
  -5  -2  -3  260.67    8.00
  -5  -2  -3  272.97    8.10
  -5   2  -3  262.47    8.50
  -5   2  -3  267.67    8.80
   5   2   3  257.97    8.00
   5   2   3  259.27    8.00
  -5   2  -3  254.87    8.80
   5   2   3  256.47    7.60
  -5   2  -3  268.07    8.80
   5   2   3  264.97    9.60
  -5   2  -3  264.67    9.30
   5   2   3  261.87    7.70
  -5   2  -3  264.37    8.90
  -5   2  -3  261.77    8.80
  -6  -2  -3   54.69    2.80
   6  -2   3   51.89    3.40
  -6  -2  -3   50.89    2.90
  -6  -2  -3   50.49    4.20
  -6  -2  -3   55.39    3.10
  -6  -2  -3   50.59    2.90
   6  -2   3   47.00    3.40
   6  -2   3   52.99    3.50
  -6  -2  -3   57.49    2.90
  -6   2  -3   56.69    3.30
   6   2   3   52.59    2.80
  -6   2  -3   57.69    3.50
   6   2   3   54.79    2.70
   6   2   3   52.79    3.00
  -6   2  -3   54.09    3.50
  -6   2  -3   49.50    3.40
  -6   2  -3   53.29    3.50
  -6   2  -3   47.20    3.40
  -6   2  -3   53.79    3.90
   7  -2   3   -1.20    1.20
  -7  -2  -3    1.60    1.10
  -7  -2  -3    2.50    1.10
  -7  -2  -3    0.60    1.80
   7  -2   3    1.00    1.30
   7  -2   3    2.10    1.40
  -7  -2  -3    2.80    1.00
  -7  -2  -3    0.30    1.00
  -7   2  -3    0.10    1.30
  -7   2  -3    1.30    1.20
  -7   2  -3    3.20    1.50
  -7   2  -3    0.40    1.30
   7   2   3    2.40    1.00
  -7   2  -3    1.70    1.40
   7   2   3    0.90    1.00
  -7   2  -3    0.80    1.30
   8  -2   3   38.90    3.80
  -8  -2  -3   32.90    2.90
  -8  -2  -3   37.50    3.10
   8  -2   3   30.60    3.50
  -8  -2  -3   33.20    2.60
  -8  -2  -3   33.30    4.40
   8  -2   3   28.50    3.30
  -8  -2  -3   33.30    2.80
   8   2   3   33.00    2.60
   8   2   3   31.40    2.60
  -8   2  -3   38.50    3.30
  -8   2  -3   36.70    3.80
  -8   2  -3   33.50    4.20
  -8   2  -3   38.90    3.80
  -8   2  -3   34.40    3.60
  -8   2  -3   36.20    3.60
  -9  -2  -3    3.40    1.40
  -9  -2  -3    0.90    1.40
  -9  -2  -3    4.90    1.70
   9  -2   3    0.30    1.60
   9  -2   3   -0.30    1.40
   9  -2   3    0.50    1.60
  -9  -2  -3    1.80    2.30
  -9  -2  -3    1.10    1.30
  -9  -2  -3    2.10    1.30
  -9   2  -3   -0.60    1.30
   9   2   3    1.10    1.10
  -9   2  -3   -1.20    1.40
  -9   2  -3    1.60    1.70
   9   2   3    1.40    1.30
  -9   2  -3    2.10    1.90
  -9   2  -3    1.40    1.90
  10  -2   3  195.58    8.80
 -10  -2  -3  201.68    8.50
 -10  -2  -3  219.48    9.50
  10  -2   3  200.88    8.90
 -10  -2  -3  208.08    8.20
 -10  -2  -3  213.28    9.80
  10  -2   3  187.68    8.80
 -10  -2  -3  220.48   10.60
 -10  -2  -3  195.48    8.50
 -10   2  -3  197.98    8.90
 -10   2  -3  201.38   11.10
 -10   2  -3  187.58    9.90
  10   2   3  201.98    8.10
 -10   2  -3  214.68    9.10
 -10   2  -3  220.28    9.50
 -11  -2  -3    2.70    2.60
 -11  -2  -3    5.10    2.90
  11  -2   3    7.90    2.60
  11  -2   3    8.30    2.60
 -11  -2  -3    4.40    2.30
 -11  -2  -3    8.30    2.30
  11   2   3    6.80    2.10
 -11   2  -3    8.10    2.80
 -11   2  -3    3.70    2.80
 -11   2  -3    6.20    2.50
 -11   2  -3    8.70    2.70
 -12  -2  -3  256.07   12.50
  12  -2   3  227.88   10.70
 -12  -2  -3  247.68   10.30
 -12  -2  -3  276.47   11.10
 -12  -2  -3  247.68   11.80
 -12   2  -3  253.87   11.50
 -12   2  -3  223.98   12.10
 -12   2  -3  272.87   11.50
 -12   2  -3  256.17   11.30
 -13  -2  -3    1.20    3.10
 -13  -2  -3    4.10    3.20
 -13  -2  -3    0.50    1.70
  13  -2   3   -1.70    1.80
 -13  -2  -3    0.40    2.30
 -13   2  -3   -4.30    1.90
 -13   2  -3   -0.60    2.10
 -13   2  -3   -1.00    2.40
 -13   2  -3   -1.30    2.20
 -14  -2  -3  141.99    8.10
 -14  -2  -3  140.79    9.90
 -14  -2  -3  149.79    8.80
 -14  -2  -3  147.39    9.70
 -14   2  -3  145.69   10.30
 -14   2  -3  141.79    8.80
 -14   2  -3  157.98    9.40
 -14   2  -3  160.88    9.70
 -15  -3   3    1.60    2.90
 -15  -3   3   -4.10    2.60
  15  -3  -3    3.10    2.30
 -15  -3   3    2.00    2.60
  15  -3  -3    1.80    2.60
 -15   3   3    2.00    3.20
 -15   3   3    4.90    3.20
 -15   3   3   -0.20    3.10
 -14  -3   3   -2.20    2.00
  14  -3  -3    3.70    2.60
 -14  -3   3    1.00    2.70
  14  -3  -3    1.90    2.60
 -14  -3   3   -2.30    2.20
 -14   3   3   -1.30    2.00
 -14   3   3    2.00    2.70
 -14   3   3    0.10    2.60
 -14   3   3   -3.70    2.40
 -13  -3   3   -3.20    2.10
  13  -3  -3    0.40    2.00
 -13  -3   3    1.20    2.50
  13  -3  -3   -0.40    2.20
 -13   3   3    2.30    2.10
 -13   3   3    4.80    3.10
 -13   3   3    2.50    2.60
 -13   3   3    0.50    2.40
 -12  -3   3    0.30    2.20
  12  -3  -3    9.30    3.20
  12  -3  -3    5.90    2.70
  12  -3  -3    4.70    2.60
 -12  -3   3    8.40    3.20
 -12  -3   3    4.50    2.30
 -12   3   3    6.90    2.80
 -12   3   3    8.20    3.20
  12   3  -3    7.10    2.60
 -12   3   3    8.00    3.10
 -12   3   3    8.60    2.40
  11  -3  -3   65.39    5.30
 -11  -3   3   77.59    6.40
 -11  -3   3   78.09    5.60
 -11  -3   3   73.69    6.10
  11  -3  -3   90.79    6.30
  11  -3  -3   76.49    6.00
 -11  -3   3   85.19    6.00
 -11   3   3   69.19    5.50
 -11   3   3   79.69    6.20
 -11   3   3   73.89    6.20
  11   3  -3   70.09    5.40
 -11   3   3   74.09    4.80
 -11   3   3   70.19    5.80
 -10  -3   3   11.40    2.60
 -10  -3   3    7.70    2.20
 -10  -3   3    7.20    2.70
  10  -3  -3   12.20    2.80
  10  -3  -3    6.70    2.40
 -10  -3   3   10.50    2.70
 -10  -3   3    9.10    1.10
 -10  -3   3    7.30    2.30
  10  -3  -3   10.00    2.60
  10   3  -3    7.80    2.10
 -10   3   3   14.00    2.90
  10   3  -3   12.20    2.60
 -10   3   3    7.00    2.60
 -10   3   3   10.00    2.90
 -10   3   3   11.00    3.00
 -10   3   3   12.80    2.20
   9  -3  -3  396.36   13.80
   9  -3  -3  399.46   14.10
   9  -3  -3  422.26   14.30
  -9  -3   3  391.76   13.90
  -9  -3   3  453.55   14.40
  -9  -3   3  402.26   14.80
  -9  -3   3  426.16   13.90
   9  -3  -3  399.86   14.20
  -9  -3   3  408.86   10.50
  -9  -3   3  396.76   13.70
  -9   3   3  421.26   14.30
  -9   3   3  385.06   14.10
  -9   3   3  425.86   12.60
  -9   3   3  425.46   14.50
  -9   3   3  395.86   14.00
   9   3  -3  391.46   13.50
   9   3  -3  399.36   13.70
   8  -3  -3   22.50    3.10
  -8  -3   3   24.60    3.10
   8  -3  -3   25.60    3.20
  -8  -3   3   29.30    3.30
   8  -3  -3   29.00    3.40
  -8  -3   3   23.70    3.10
  -8  -3   3   28.10    3.30
  -8  -3   3   28.90    3.80
   8  -3  -3   28.10    3.40
   8   3  -3   26.50    3.20
  -8   3   3   26.90    3.40
  -8   3   3   33.90    3.70
  -8   3   3   26.50    2.30
  -8   3   3   24.60    3.30
  -8   3   3   27.90    3.50
   8   3  -3   27.80    3.20
  -7  -3   3 1483.05   41.50
  -7  -3   3 1605.04   41.90
  -7  -3   3 1545.25   42.10
  -7  -3   3 1613.44   41.50
   7  -3  -3 1649.73   41.90
   7  -3  -3 1520.85   41.70
  -7  -3   3 1605.04   41.70
   7  -3  -3 1606.64   42.00
   7  -3  -3 1577.84   41.80
  -7   3   3 1656.53   39.90
   7   3  -3 1635.04   41.70
  -7   3   3 1608.94   41.90
   7   3  -3 1657.73   41.70
  -7   3   3 1624.54   41.90
  -7   3   3 1442.26   41.40
  -7   3   3 1503.65   41.60
   6  -3  -3   66.19    3.90
   6  -3  -3   57.99    3.80
  -6  -3   3   60.49    3.80
   6  -3  -3   56.39    3.60
   6  -3  -3   55.79    3.50
  -6  -3   3   59.49    3.80
   6  -3  -3   59.69    3.80
   6  -3  -3   65.49    4.00
  -6  -3   3   56.09    3.60
  -6  -3   3   60.09    3.60
  -6  -3   3   54.09    3.80
  -6   3   3   60.29    2.60
  -6   3   3   66.59    3.90
   6   3  -3   57.89    3.40
   6   3  -3   56.19    3.40
   6   3  -3   60.39    3.70
  -6   3   3   61.99    3.80
  -6   3   3   56.79    3.70
  -6   3   3   55.69    3.80
   6   3  -3   55.29    3.60
  -6   3   3   57.59    3.70
  -6   3   3   64.99    3.90
  -5  -3   3 1124.79   30.20
   5  -3  -3 1144.29   30.00
   5  -3  -3 1109.19   30.30
  -5  -3   3 1127.19   29.70
   5  -3  -3 1120.19   30.00
  -5  -3   3 1117.69   29.70
   5  -3  -3 1137.69   30.00
  -5  -3   3 1156.68   29.90
   5  -3  -3 1138.09   29.80
   5  -3  -3 1111.29   30.00
  -5  -3   3 1165.68   29.60
   5   3  -3 1159.08   29.60
  -5   3   3 1152.38   30.30
   5   3  -3 1099.79   29.50
  -5   3   3 1152.48   29.90
  -5   3   3 1120.09   30.00
  -5   3   3 1121.79   29.90
  -5   3   3 1141.29   29.90
  -5   3   3 1143.19   29.90
  -5   3   3 1127.09   28.10
   5   3  -3 1109.99   29.60
   4  -3  -3    0.20    0.90
   4  -3  -3    2.30    1.20
  -4  -3   3   -0.30    0.70
   4  -3  -3   -0.30    0.80
  -4  -3   3    0.70    0.90
   4  -3  -3    1.30    0.90
   4  -3  -3    0.30    0.90
  -4  -3   3    0.00    1.10
   4  -3  -3   -0.70    0.70
  -4  -3   3    0.00    0.70
  -4  -3   3    1.60    0.80
  -4   3   3    0.20    0.30
  -4   3   3   -0.70    0.90
   4   3  -3   -0.60    0.60
   4   3  -3    0.70    0.80
   4   3  -3    0.40    0.50
  -4   3   3    0.40    0.80
  -4   3   3   -0.70    0.80
  -4   3   3   -0.20    0.80
  -4   3   3    0.10    0.80
   4   3  -3    1.10    0.80
  -4   3   3   -0.10    0.70
  -3  -3   3 1027.30   27.80
  -3  -3   3 1021.50   26.90
   3  -3  -3 1007.00   27.60
  -3  -3   3 1066.89   26.90
   3  -3  -3 1048.00   27.00
   3  -3  -3 1056.59   27.00
  -3  -3   3 1041.80   26.80
   3  -3  -3 1056.99   27.10
  -3  -3   3 1044.20   26.90
   3  -3  -3 1057.99   26.90
   3  -3  -3 1042.40   27.00
   3   3  -3 1042.30   26.80
   3   3  -3  992.50   25.60
  -3   3   3 1062.39   27.00
  -3   3   3 1083.09   27.10
   3   3  -3 1024.10   26.80
  -3   3   3 1028.80   26.90
  -3   3   3 1105.39   27.90
  -3   3   3 1028.30   26.90
   3   3  -3 1036.70   26.90
  -2  -3   3  148.39    5.20
   2  -3  -3  150.88    5.20
  -2  -3   3  143.29    5.60
   2  -3  -3  146.39    5.00
  -2  -3   3  147.09    4.40
  -2  -3   3  145.79    5.20
   2  -3  -3  138.79    5.70
  -2  -3   3  150.88    5.20
   2  -3  -3  145.39    5.00
  -2  -3   3  146.59    5.10
  -2   3   3  150.98    5.00
  -2   3   3  155.98    5.90
   2   3  -3  152.48    5.20
   2   3  -3  155.38    5.30
   2   3  -3  145.49    5.10
  -2   3   3  150.08    5.00
  -2   3   3  153.18    5.00
   2   3  -3  151.68    4.50
  -2   3   3  153.28    5.10
  -1  -3   3   34.80    2.20
  -1  -3   3   30.10    1.70
  -1  -3   3   33.00    2.10
   1  -3  -3   31.20    1.80
  -1  -3   3   32.30    2.10
   1  -3  -3   32.60    1.70
  -1  -3   3   31.10    2.10
   1  -3  -3   33.50    1.80
  -1  -3   3   35.40    2.30
   1  -3  -3   29.70    1.80
   1  -3  -3   33.80    2.50
   1   3  -3   33.90    2.20
   1   3  -3   33.20    1.90
   1   3  -3   32.70    2.10
   1   3  -3   33.00    2.20
  -1   3   3   33.30    1.70
   1   3  -3   32.20    2.10
  -1   3   3   34.80    1.80
   1   3  -3   32.10    2.40
  -1   3   3   31.50    1.70
  -1   3   3   36.00    2.50
  -1   3   3   33.00    1.70
   0  -3   3   43.90    2.40
   0  -3  -3   45.70    1.90
   0  -3   3   43.70    2.20
   0  -3  -3   45.30    1.80
   0  -3   3   44.70    2.50
   0  -3   3   43.70    2.40
   0  -3   3   45.50    2.60
   0  -3   3   45.20    2.50
   0  -3  -3   42.40    2.70
   0  -3  -3   42.80    1.80
   0  -3  -3   46.00    1.90
   0  -3   3   43.50    2.50
   0   3   3   50.19    2.70
   0   3  -3   42.80    2.40
   0   3  -3   43.10    2.50
   0   3  -3   47.70    2.60
   0   3  -3   44.20    2.50
   0   3   3   44.50    1.80
   0   3  -3   47.40    2.60
   0   3   3   43.80    1.80
   0   3  -3   47.60    2.40
   0   3   3   43.10    1.80
   1  -3   3  410.06   11.70
  -1  -3  -3  379.96   11.60
   1  -3   3  434.86   11.90
   1  -3   3  386.46   11.60
  -1  -3  -3  403.76   10.30
  -1  -3  -3  413.26   10.20
   1  -3   3  401.76   11.60
   1  -3   3  418.16   11.40
  -1  -3  -3  404.86   10.20
  -1  -3  -3  398.76   10.30
   1  -3   3  401.06   11.50
   1  -3   3  407.66   11.60
  -1   3  -3  423.96   11.80
  -1   3  -3  409.26   11.40
  -1   3  -3  397.66   11.60
  -1   3  -3  428.36   11.70
   1   3   3  415.76   10.00
   1   3   3  408.56   10.20
   1   3   3  398.46   10.00
  -1   3  -3  386.56   11.50
   1   3   3  408.06   10.20
  -1   3  -3  398.26   11.70
  -1   3  -3  401.56   11.70
  -2  -3  -3   83.59    2.40
   2  -3   3   79.29    3.70
  -2  -3  -3   78.89    2.40
  -2  -3  -3   81.49    2.40
   2  -3   3   75.99    3.70
   2  -3   3   82.99    3.70
  -2  -3  -3   77.19    3.40
   2  -3   3   76.59    3.70
   2  -3   3   77.49    3.70
   2  -3   3   78.89    3.80
  -2  -3  -3   81.19    2.30
   2  -3   3   84.39    3.40
  -2   3  -3   80.19    3.70
  -2   3  -3   80.89    3.70
  -2   3  -3   81.09    3.70
  -2   3  -3   81.49    3.70
  -2   3  -3   80.09    3.80
  -2   3  -3   81.99    3.80
   2   3   3   84.89    2.40
   2   3   3   79.29    2.30
  -2   3  -3   82.19    3.40
   3  -3   3  529.05   15.40
   3  -3   3  557.54   15.50
   3  -3   3  560.54   15.60
   3  -3   3  544.45   15.40
  -3  -3  -3  541.65   13.60
  -3  -3  -3  519.55   15.60
  -3  -3  -3  529.65   13.50
   3  -3   3  538.85   14.90
   3  -3   3  537.95   15.60
  -3  -3  -3  535.25   14.00
  -3  -3  -3  545.45   13.80
   3  -3   3  549.54   15.40
  -3   3  -3  542.25   15.50
   3   3   3  557.84   13.70
  -3   3  -3  530.15   15.40
   3   3   3  529.55   13.60
  -3   3  -3  561.14   15.60
  -3   3  -3  545.65   15.60
  -3   3  -3  546.65   15.40
  -3   3  -3  550.14   14.90
  -3   3  -3  554.24   15.50
  -4  -3  -3  384.66   11.90
   4  -3   3  361.46   11.30
   4  -3   3  373.06   10.80
   4  -3   3  372.66   11.60
   4  -3   3  377.66   11.40
  -4  -3  -3  346.67   10.00
   4  -3   3  366.46   11.40
   4  -3   3  352.46   11.30
  -4  -3  -3  361.56    9.60
  -4  -3  -3  353.76   10.00
   4  -3   3  364.16   11.30
  -4   3  -3  355.26   11.30
   4   3   3  362.16    9.60
   4   3   3  357.56    9.30
   4   3   3  351.66    9.60
  -4   3  -3  346.37   11.20
  -4   3  -3  370.36   10.80
  -4   3  -3  363.76   11.30
  -4   3  -3  363.46   11.50
  -4   3  -3  370.16   11.30
  -4   3  -3  364.86   11.40
   4   3   3  356.96    9.30
  -5  -3  -3  625.64   17.30
   5  -3   3  639.44   18.50
   5  -3   3  632.04   18.40
   5  -3   3  656.63   18.50
   5  -3   3  668.43   20.00
   5  -3   3  629.14   17.70
   5  -3   3  640.74   18.50
  -5  -3  -3  642.14   17.10
  -5  -3  -3  645.74   16.90
   5  -3   3  633.34   18.40
  -5  -3  -3  613.54   19.10
   5   3   3  645.84   16.40
  -5   3  -3  636.74   18.40
  -5   3  -3  654.53   18.60
  -5   3  -3  626.94   18.70
  -5   3  -3  662.93   18.50
   5   3   3  652.23   16.50
  -5   3  -3  624.04   18.40
  -5   3  -3  642.44   19.30
   5   3   3  645.64   16.90
  -5   3  -3  637.34   17.70
  -6  -3  -3  906.51   23.40
   6  -3   3  897.21   24.80
   6  -3   3  890.61   24.70
   6  -3   3  901.81   24.80
   6  -3   3  889.61   23.90
   6  -3   3  894.91   24.70
  -6  -3  -3  826.52   23.20
  -6  -3  -3  885.41   26.00
  -6  -3  -3  893.41   23.00
  -6  -3  -3  896.41   23.70
  -6   3  -3  865.71   24.70
  -6   3  -3  906.81   24.70
  -6   3  -3  890.41   24.70
   6   3   3  881.31   22.90
  -6   3  -3  893.71   23.90
  -6   3  -3  905.81   25.30
   6   3   3  827.12   23.20
  -6   3  -3  878.91   24.70
   6   3   3  868.41   22.60
   7  -3   3  273.57   10.00
   7  -3   3  276.17   10.30
   7  -3   3  282.17   10.20
  -7  -3  -3  272.87    9.00
  -7  -3  -3  284.27   11.50
  -7  -3  -3  270.77    8.60
  -7  -3  -3  273.77    8.60
  -7  -3  -3  273.27    9.10
  -7  -3  -3  276.77    9.40
  -7   3  -3  280.27   10.20
  -7   3  -3  293.17    9.70
  -7   3  -3  259.17   10.00
   7   3   3  267.37    8.40
   7   3   3  279.57    8.70
  -7   3  -3  291.37   10.20
  -7   3  -3  277.07   10.70
  -8  -3  -3  666.63   19.10
   8  -3   3  636.64   19.90
   8  -3   3  684.43   20.40
  -8  -3  -3  689.03   19.60
   8  -3   3  660.23   20.20
  -8  -3  -3  667.73   19.00
  -8  -3  -3  676.73   22.20
  -8  -3  -3  650.63   18.50
  -8  -3  -3  672.83   18.30
  -8   3  -3  660.33   19.40
   8   3   3  681.03   18.60
  -8   3  -3  667.13   21.10
  -8   3  -3  641.94   20.20
  -8   3  -3  648.74   20.00
  -8   3  -3  690.93   20.50
   8   3   3  665.93   18.30
   9  -3   3    2.20    1.80
  -9  -3  -3    1.70    1.20
   9  -3   3    2.70    1.90
  -9  -3  -3   -0.70    1.20
   9  -3   3    2.10    1.80
  -9  -3  -3    0.10    2.20
  -9  -3  -3    4.00    1.50
  -9  -3  -3    2.20    1.40
  -9   3  -3    3.60    2.00
   9   3   3    3.50    1.40
  -9   3  -3    3.50    2.20
   9   3   3    2.50    1.20
  -9   3  -3    4.90    2.10
  -9   3  -3    1.30    1.60
  -9   3  -3    3.20    1.90
  10  -3   3  227.88   10.00
 -10  -3  -3  270.87   12.10
 -10  -3  -3  225.18    8.30
  10  -3   3  231.48   10.10
 -10  -3  -3  242.68    8.90
 -10  -3  -3  233.48    9.60
  10  -3   3  243.68   10.40
 -10   3  -3  237.68    9.70
  10   3   3  228.68    8.70
 -10   3  -3  221.28   10.90
 -10   3  -3  238.38   10.40
 -10   3  -3  244.88   10.30
  11  -3   3   24.50    4.30
 -11  -3  -3   25.00    4.70
  11  -3   3   27.10    4.20
 -11  -3  -3   25.50    3.50
 -11  -3  -3   24.70    3.20
 -11   3  -3   33.40    5.10
 -11   3  -3   20.30    3.60
 -11   3  -3   25.80    4.00
 -11   3  -3   27.10    4.30
 -12  -3  -3   61.49    5.20
  12  -3   3   55.69    5.80
  12  -3   3   68.79    5.70
 -12  -3  -3   60.19    4.70
 -12  -3  -3   61.89    7.00
 -12  -3  -3   58.19    6.50
 -12   3  -3   57.89    6.90
 -12   3  -3   56.89    6.20
 -12   3  -3   69.79    5.90
 -12   3  -3   58.29    5.90
  13  -3   3    3.20    2.60
 -13  -3  -3   -0.40    1.70
 -13  -3  -3    1.50    2.70
  13  -3   3    0.70    2.20
 -13  -3  -3    0.90    2.30
 -13  -3  -3   -1.10    2.50
 -13   3  -3   -0.40    1.90
 -13   3  -3   -2.80    2.00
 -13   3  -3    1.00    2.60
 -13   3  -3    1.10    2.60
 -14  -3  -3    0.70    2.00
  14  -3   3   -2.00    2.20
 -14  -3  -3    4.20    3.20
 -14  -3  -3    0.50    2.90
 -14  -3  -3   -1.50    2.30
 -14   3  -3   -0.70    2.30
 -14   3  -3    6.80    3.40
 -14   3  -3   -4.10    2.30
 -14   3  -3    5.60    3.20
 -15  -4   3    7.90    3.30
 -15  -4   3    9.90    3.80
 -15  -4   3    9.30    3.80
  15  -4  -3    8.30    3.90
  15  -4  -3    5.30    3.20
 -15   4   3    9.30    3.70
 -15   4   3   15.50    4.70
 -14  -4   3   11.90    3.90
  14  -4  -3   14.70    3.60
 -14  -4   3   13.70    3.50
  14  -4  -3   15.40    4.10
 -14   4   3   11.60    3.80
 -14   4   3   17.00    4.20
 -14   4   3   12.10    4.00
 -13  -4   3   35.00    4.80
  13  -4  -3   38.30    5.40
 -13  -4   3   38.30    5.80
  13  -4  -3   36.30    5.00
 -13  -4   3   27.30    4.30
 -13   4   3   25.00    4.80
 -13   4   3   40.60    5.90
 -13   4   3   38.80    4.60
 -13   4   3   38.10    5.50
  12  -4  -3   30.10    4.60
 -12  -4   3   20.80    3.60
 -12  -4   3   28.00    5.00
 -12  -4   3   23.70    3.70
  12  -4  -3   29.50    4.80
  12  -4  -3   24.30    4.30
 -12   4   3   26.00    4.60
 -12   4   3   22.10    4.20
 -12   4   3   24.90    3.30
 -12   4   3   21.40    4.20
  11  -4  -3   50.89    5.40
 -11  -4   3   46.40    5.90
 -11  -4   3   58.09    4.90
  11  -4  -3   51.49    5.60
 -11  -4   3   49.99    5.30
  11  -4  -3   54.49    5.80
 -11   4   3   39.20    5.00
  11   4  -3   47.80    4.90
 -11   4   3   51.29    5.70
 -11   4   3   40.60    5.30
 -11   4   3   53.89    3.90
 -10  -4   3   14.10    2.70
  10  -4  -3   20.00    3.40
  10  -4  -3   15.00    3.30
 -10  -4   3   22.30    3.40
 -10  -4   3   16.10    2.90
 -10  -4   3   19.00    3.90
  10  -4  -3   15.30    3.30
 -10  -4   3   18.50    3.30
  10   4  -3   14.20    2.80
 -10   4   3   16.60    3.30
 -10   4   3   12.20    3.00
 -10   4   3   18.70    2.50
 -10   4   3   15.70    3.20
  -9  -4   3   64.79    4.70
  -9  -4   3   58.99    4.50
   9  -4  -3   63.29    4.80
  -9  -4   3   58.29    4.30
  -9  -4   3   63.79    5.30
   9  -4  -3   56.39    4.90
   9  -4  -3   48.30    4.90
   9  -4  -3   59.59    4.90
  -9  -4   3   67.19    4.60
  -9   4   3   55.89    4.90
  -9   4   3   55.69    3.40
  -9   4   3   59.99    4.90
   9   4  -3   62.59    4.50
  -9   4   3   63.29    4.90
   9   4  -3   67.89    4.50
  -8  -4   3   10.70    2.10
   8  -4  -3    8.90    2.40
  -8  -4   3   12.30    2.30
   8  -4  -3   14.00    2.80
  -8  -4   3   13.00    2.40
   8  -4  -3   11.20    2.50
   8  -4  -3    8.70    2.30
  -8  -4   3   10.20    2.50
  -8  -4   3    8.40    2.10
  -8   4   3    8.80    2.40
  -8   4   3    7.30    2.20
  -8   4   3    7.20    2.40
   8   4  -3    8.50    2.20
  -8   4   3    8.70    2.30
  -8   4   3    7.20    1.50
   8   4  -3    9.70    2.10
  -7  -4   3    2.50    1.40
   7  -4  -3    4.90    1.70
   7  -4  -3    7.20    2.10
   7  -4  -3    5.50    1.90
  -7  -4   3    2.90    1.60
  -7  -4   3    5.30    1.60
   7  -4  -3    8.20    2.00
  -7  -4   3    6.10    2.00
  -7  -4   3    4.40    1.60
  -7   4   3    3.10    0.90
  -7   4   3    4.30    1.80
   7   4  -3    3.60    1.50
   7   4  -3    2.80    1.60
  -7   4   3    4.00    1.80
  -7   4   3    4.10    1.70
  -7   4   3    3.40    1.70
  -6  -4   3   16.80    2.20
   6  -4  -3   19.10    2.70
   6  -4  -3   18.90    2.70
  -6  -4   3   19.20    2.80
   6  -4  -3   18.80    2.90
  -6  -4   3   16.20    2.30
   6  -4  -3   16.10    2.60
  -6  -4   3   17.60    2.30
   6  -4  -3   19.70    2.70
  -6  -4   3   17.10    2.30
   6  -4  -3   16.00    2.70
  -6   4   3   14.90    2.60
   6   4  -3   18.80    2.40
   6   4  -3   18.10    2.60
  -6   4   3   18.40    1.50
  -6   4   3   19.50    2.70
  -6   4   3   16.70    2.70
  -6   4   3   16.60    2.50
  -5  -4   3    1.20    1.00
   5  -4  -3    0.80    1.00
   5  -4  -3    1.00    1.20
  -5  -4   3    1.30    1.10
   5  -4  -3    3.80    1.40
   5  -4  -3    2.00    1.40
   5  -4  -3    1.40    1.10
  -5  -4   3    5.20    1.30
   5  -4  -3    4.10    1.50
  -5  -4   3    0.30    1.00
   5   4  -3    0.90    1.00
   5   4  -3    1.70    1.10
   5   4  -3    0.90    1.00
  -5   4   3    1.30    1.20
  -5   4   3    3.60    1.30
  -5   4   3    2.80    1.30
  -5   4   3    0.90    1.20
  -5   4   3    1.50    0.50
   4  -4  -3   15.50    2.10
  -4  -4   3   15.00    1.80
  -4  -4   3   14.30    2.40
  -4  -4   3   14.90    1.80
  -4  -4   3   14.30    1.80
   4  -4  -3   15.00    1.90
  -4  -4   3   15.50    1.90
   4  -4  -3   13.80    1.90
  -4  -4   3   12.50    0.90
   4  -4  -3   15.10    2.00
   4  -4  -3   16.20    2.40
   4   4  -3   14.30    0.90
  -4   4   3   18.10    2.50
   4   4  -3   17.80    2.00
   4   4  -3   16.10    1.90
  -4   4   3   18.40    2.20
  -4   4   3   15.80    0.80
   4   4  -3   14.90    1.80
  -4   4   3   14.90    2.10
  -4   4   3   18.00    2.10
  -4   4   3   18.10    2.10
  -4   4   3   15.60    2.00
   4   4  -3   19.80    2.00
   3  -4  -3  165.18    6.20
  -3  -4   3  168.68    6.80
   3  -4  -3  168.18    6.70
  -3  -4   3  164.08    6.10
  -3  -4   3  170.18    6.00
   3  -4  -3  160.58    6.00
  -3  -4   3  170.48    6.00
   3  -4  -3  163.58    6.10
  -3  -4   3  174.38    6.00
  -3  -4   3  172.88    5.00
   3   4  -3  168.78    5.90
  -3   4   3  179.98    7.00
  -3   4   3  180.68    6.10
  -3   4   3  164.78    6.00
   3   4  -3  162.18    5.20
   3   4  -3  178.58    6.10
  -3   4   3  166.28    6.00
   3   4  -3  167.28    5.90
   2  -4  -3   84.39    3.60
   2  -4  -3   81.79    3.60
   2  -4  -3   84.39    3.70
  -2  -4   3   91.39    3.90
   2  -4  -3   79.29    2.60
  -2  -4   3   89.19    4.30
   2  -4  -3   82.19    3.90
  -2  -4   3   82.09    3.80
   2  -4  -3   79.59    3.60
  -2  -4   3   80.99    3.70
  -2  -4   3   89.39    3.80
  -2  -4   3   80.79    3.20
   2  -4  -3   85.99    4.30
   2   4  -3   83.99    3.70
   2   4  -3   88.09    3.90
  -2   4   3   86.79    3.60
  -2   4   3   86.89    4.50
   2   4  -3   82.99    3.40
   2   4  -3   79.59    3.70
  -2   4   3   81.89    3.60
  -2   4   3   83.09    3.60
  -2   4   3   81.99    3.60
   1  -4  -3  510.65   13.70
  -1  -4   3  520.25   14.50
   1  -4  -3  499.15   14.90
   1  -4  -3  490.85   13.70
  -1  -4   3  513.15   14.30
   1  -4  -3  521.55   13.70
  -1  -4   3  495.25   13.70
  -1  -4   3  494.75   14.30
   1  -4  -3  510.15   13.80
  -1  -4   3  515.25   14.30
   1  -4  -3  514.45   13.40
  -1  -4   3  501.75   14.30
   1   4  -3  521.65   14.30
   1   4  -3  492.45   14.20
  -1   4   3  511.35   13.70
   1   4  -3  514.65   14.00
  -1   4   3  475.15   14.80
  -1   4   3  505.15   13.70
  -1   4   3  501.65   13.60
   1   4  -3  503.05   14.20
   1   4  -3  533.25   14.80
  -1   4   3  505.75   13.70
   0  -4  -3    7.20    1.00
   0  -4   3    6.40    1.30
   0  -4   3    6.60    1.40
   0  -4   3    7.10    1.40
   0  -4   3    6.20    1.20
   0  -4  -3    7.10    0.90
   0  -4   3    7.20    1.30
   0  -4   3    6.50    1.30
   0  -4  -3    7.70    1.00
   0  -4   3    6.40    1.30
   0  -4  -3    6.50    1.00
   0  -4  -3    6.00    1.50
   0   4  -3    7.70    1.40
   0   4   3    6.60    0.90
   0   4   3    9.00    1.00
   0   4  -3    6.80    1.30
   0   4  -3    8.60    1.50
   0   4  -3    8.90    1.50
   0   4   3    8.50    1.60
   0   4   3    9.20    1.00
   0   4  -3    8.00    1.40
   0   4   3    7.60    1.00
   0   4  -3    7.90    1.60
  -1  -4  -3  463.15   14.40
   1  -4   3  487.85   14.40
   1  -4   3  482.45   14.40
   1  -4   3  505.15   14.20
   1  -4   3  511.55   14.00
   1  -4   3  497.75   14.30
  -1  -4  -3  498.75   13.00
  -1  -4  -3  502.35   13.00
  -1  -4  -3  506.95   13.10
   1  -4   3  511.35   14.70
   1  -4   3  498.45   14.30
  -1  -4  -3  500.75   12.90
   1   4   3  532.05   14.30
  -1   4  -3  500.45   14.40
  -1   4  -3  501.95   14.10
  -1   4  -3  526.25   14.40
  -1   4  -3  496.45   14.40
   1   4   3  504.65   12.80
   1   4   3  510.35   12.80
  -1   4  -3  496.35   14.30
   1   4   3  514.15   13.00
  -1   4  -3  488.65   14.30
  -2  -4  -3   85.99    2.90
   2  -4   3   89.19    4.20
   2  -4   3   83.49    4.10
   2  -4   3   88.39    4.10
   2  -4   3   83.29    4.10
  -2  -4  -3   88.99    2.80
   2  -4   3   84.99    4.30
   2  -4   3   87.29    3.80
  -2  -4  -3   89.39    4.10
  -2  -4  -3   89.49    2.90
   2  -4   3   86.29    4.20
  -2  -4  -3   87.79    2.80
   2   4   3   91.29    2.80
  -2   4  -3   91.09    4.30
  -2   4  -3   81.99    4.20
   2   4   3   88.29    2.60
   2   4   3   86.89    2.80
  -2   4  -3   85.49    4.20
  -2   4  -3   83.69    4.20
  -2   4  -3   84.69    4.10
   2   4   3   88.39    2.50
  -2   4  -3   91.29    3.90
  -2   4  -3   92.49    4.20
   3  -4   3  197.88    6.60
  -3  -4  -3  184.48    6.70
  -3  -4  -3  197.48    5.60
  -3  -4  -3  200.18    5.70
   3  -4   3  195.98    7.40
  -3  -4  -3  193.78    5.60
  -3  -4  -3  193.68    5.40
   3  -4   3  198.78    7.20
   3  -4   3  197.18    7.30
   3  -4   3  189.78    7.40
   3  -4   3  197.18    7.30
   3  -4   3  194.78    7.30
  -3   4  -3  195.28    6.60
  -3   4  -3  196.98    7.40
  -3   4  -3  194.58    7.30
  -3   4  -3  205.08    7.30
   3   4   3  196.68    5.40
  -3   4  -3  202.78    7.40
   3   4   3  195.28    5.60
  -3   4  -3  203.98    7.40
  -3   4  -3  198.08    7.30
  -4  -4  -3   95.69    3.30
  -4  -4  -3  108.79    5.30
  -4  -4  -3   99.79    3.30
   4  -4   3   93.49    4.20
   4  -4   3   99.19    5.00
   4  -4   3  100.39    4.90
   4  -4   3   95.39    4.80
   4  -4   3   88.89    4.70
  -4  -4  -3   98.69    3.10
   4  -4   3  104.09    5.10
  -4  -4  -3   97.79    4.20
  -4  -4  -3   97.29    3.60
  -4   4  -3   99.69    4.80
   4   4   3   96.59    2.70
   4   4   3   93.99    3.30
[truncated: 1,662,091 more chars]
